# Supplementary material for: The ubiquitin-like protein Hub1/UBL-5 functions in pre-mRNA splicing in Caenorhabditis elegans
Source: FEBS Lett. Author manuscript; Available in PMC 2024 Mar 26. (PMC7615767; doi:10.1002/1873-3468.14555)
Supplement: Table S2 [file EMS194845-supplement-Table_S2.xlsx]

## Sheet: Sheet1
	S14 refers to WT								S15 refers to Flag-UBL-5 samples											1510	1992	3899	4595	53673374600	23570983400	23570983400	2.2771	1
S14	reference	Gene Symbol	Unique	Total	Sum Intensity	Intensity%		S15	reference	Gene Symbol	Unique	Total	Sum Intensity	Intensity%		reference	Gene Symbol	Annotation	MWT(kDa)	Unique S14	Total S14	Unique S15	Total S15	Sum Intensity S14	Sum Intensity S15	lowest value	S14	S15
	P02566_MYO4_CAEEL	unc-54	91	105	73000000	0.14			O01761_UNC89_CAEEL	unc-89	34	35	4100000	0.0177		P02566_MYO4_CAEEL	unc-54	Myosin-4 OS=Caenorhabditis elegans GN=unc-54 PE=1 SV=2	224.62	91	105	115	158	73000000	300000000	73000000	1	4.10959
	P05690_VIT2_CAEEL	vit-2	69	77	26000000	0.0488			Q23551_UNC22_CAEEL	unc-22	25	25	3200000	0.0135		P05690_VIT2_CAEEL	vit-2	Vitellogenin-2 OS=Caenorhabditis elegans GN=vit-2 PE=1 SV=5	187.6	69	77	86	94	26000000	60000000	26000000	1	2.30769
	Q9N4J2_VIT3_CAEEL	vit-3	65	76	39000000	0.0726			G5EGK1_G5EGK1_CAEEL	tln-1	16	19	1900000	0.00824		Q9N4J2_VIT3_CAEEL	vit-3	Vitellogenin-3 OS=Caenorhabditis elegans GN=vit-3 PE=1 SV=1	186.41	65	76	88	103	39000000	88000000	39000000	1	2.25641
	P50140_CH60_CAEEL	hsp-60	52	87	160000000	0.29			Q7JP86_Q7JP86_CAEEL	unc-44	13	13	1500000	0.00637		P12844_MYO3_CAEEL	myo-3	Myosin-3 OS=Caenorhabditis elegans GN=myo-3 PE=2 SV=1	225.37	35	39	82	89	8100000	58000000	8100000	1	7.16049
	P18948_VIT6_CAEEL	vit-6	45	49	20000000	0.0369			Q21313_EPI1_CAEEL	epi-1	12	13	1300000	0.00568		P12845_MYO2_CAEEL	myo-2	Myosin-2 OS=Caenorhabditis elegans GN=myo-2 PE=1 SV=2	222.91	26	33	69	81	6700000	34000000	6700000	1	5.07463
	P10567_MYSP_CAEEL	unc-15	40	43	15000000	0.0283			Q19853_Q19853_CAEEL	CELE_F28B4.3	10	11	1300000	0.00548		P10567_MYSP_CAEEL	unc-15	Paramyosin OS=Caenorhabditis elegans GN=unc-15 PE=1 SV=1	101.89	40	43	68	85	15000000	95000000	15000000	1	6.33333
	P12844_MYO3_CAEEL	myo-3	35	39	8100000	0.0153			P90900_IFA4_CAEEL	ifa-4	10	11	2600000	0.011		P02567_MYO1_CAEEL	myo-1	Myosin-1 OS=Caenorhabditis elegans GN=myo-1 PE=1 SV=3	223.19	23	24	66	76	6200000	40000000	6200000	1	6.45161
	P12845_MYO2_CAEEL	myo-2	26	33	6700000	0.0125			Q9U2H9_EF1B2_CAEEL	eef-1B.2	10	10	1300000	0.00553		G5EEC4_G5EEC4_CAEEL	vab-10	Uncharacterized protein OS=Caenorhabditis elegans GN=vab-10 PE=1 SV=1	389.31	15	15	68	73	1200000	12000000	1200000	1	10
	P02567_MYO1_CAEEL	myo-1	23	24	6200000	0.0117			Q9U1Q4_SYV_CAEEL	vrs-2	10	10	1300000	0.00542		P18948_VIT6_CAEEL	vit-6	Vitellogenin-6 OS=Caenorhabditis elegans GN=vit-6 PE=1 SV=5	193.2	45	49	59	70	20000000	48000000	20000000	1	2.4
	Q9XXK1_ATPA_CAEEL	H28O16.1	20	24	13000000	0.0252			O02365_IFA2_CAEEL	ifa-2	9	9	1500000	0.00657		Q5PY59_Q5PY59_CAEEL	ketn-1	KETtiN (Drosophila actin-binding) homolog OS=Caenorhabditis elegans GN=ketn-1 PE=1 SV=1	471.41	20	20	56	60	1700000	12000000	1700000	1	7.05882
	Q5PY59_Q5PY59_CAEEL	ketn-1	20	20	1700000	0.00311			B6VQ96_B6VQ96_CAEEL	nep-17	9	9	1100000	0.00485		P50140_CH60_CAEEL	hsp-60	Chaperonin homolog Hsp-60, mitochondrial OS=Caenorhabditis elegans GN=hsp-60 PE=2 SV=2	60.06	52	87	46	83	160000000	180000000	160000000	1	1.125
	P10984_ACT2_CAEEL	act-2	19	31	47000000	0.0889			Q10663_GCP_CAEEL	icl-1	9	9	950000	0.00405		Q9UB28_Q9UB28_CAEEL	let-805	Myotactin form B OS=Caenorhabditis elegans GN=let-805 PE=1 SV=1	497.15	2	3	47	49	160000	7600000	160000	1	47.5
	P46561_ATPB_CAEEL	atp-2	19	24	10000000	0.0195			G5EBP5_G5EBP5_CAEEL	CELE_ZC247.1	8	9	1600000	0.00679		Q9N4M4_ANC1_CAEEL	anc-1	Nuclear anchorage protein 1 OS=Caenorhabditis elegans GN=anc-1 PE=1 SV=3	955.9	16	17	39	43	1600000	11000000	1600000	1	6.875
	P29691_EF2_CAEEL	eef-2	19	20	4100000	0.0076			Q23315_Q23315_CAEEL	ears-1	8	9	1100000	0.0046		G5EEK8_G5EEK8_CAEEL	sca-1	Calcium-transporting ATPase OS=Caenorhabditis elegans GN=sca-1 PE=1 SV=1	115.44	15	15	32	37	2200000	13000000	2200000	1	5.90909
	Q7JPI2_Q7JPI2_CAEEL	suf-1	18	21	4600000	0.0086			P41988_TCPA_CAEEL	cct-1	8	8	1200000	0.00516		O01761_UNC89_CAEEL	unc-89	Muscle M-line assembly protein unc-89 OS=Caenorhabditis elegans GN=unc-89 PE=1 SV=3	893.7	0	0	34	35	0	4100000	4100000	0	1
	Q18688_HSP90_CAEEL	daf-21	17	20	5400000	0.0101			P27798_CALR_CAEEL	crt-1	8	8	1400000	0.00613		P29691_EF2_CAEEL	eef-2	Elongation factor 2 OS=Caenorhabditis elegans GN=eef-2 PE=2 SV=4	94.74	19	20	30	35	4100000	13000000	4100000	1	3.17073
	P06125_VIT5_CAEEL	vit-5	16	18	5000000	0.00929			Q9GRZ9_Q9GRZ9_CAEEL	tcc-1	8	8	710000	0.00303		Q9U9J8_Q9U9J8_CAEEL	unc-70	Beta-G spectrin OS=Caenorhabditis elegans GN=unc-70 PE=1 SV=1	267.15	2	2	31	34	100000	4900000	100000	1	49
	Q9N4M4_ANC1_CAEEL	anc-1	16	17	1600000	0.00306			Q19126_Q19126_CAEEL	asb-2	8	8	1600000	0.0068		G4S034_G4S034_CAEEL	spc-1	SPeCtrin OS=Caenorhabditis elegans GN=spc-1 PE=1 SV=2	281.58	2	2	31	32	110000	4600000	110000	1	41.8182
	Q19286_IFB2_CAEEL	ifb-2	16	16	2200000	0.00411			Q09936_YSE2_CAEEL	C53C9.2	8	8	1500000	0.00627		P46561_ATPB_CAEEL	atp-2	ATP synthase subunit beta, mitochondrial OS=Caenorhabditis elegans GN=atp-2 PE=1 SV=2	57.49	19	24	28	36	10000000	29000000	10000000	1	2.9
	P90735_P90735_CAEEL	eat-6	15	16	2300000	0.00434			P19826_VINC_CAEEL	deb-1	7	9	800000	0.00342		Q06561_UNC52_CAEEL	unc-52	Basement membrane proteoglycan OS=Caenorhabditis elegans GN=unc-52 PE=1 SV=2	368.82	7	7	30	31	850000	8500000	850000	1	10
	G5EEK8_G5EEK8_CAEEL	sca-1	15	15	2200000	0.00422			Q21281_MUP4_CAEEL	mup-4	7	8	600000	0.00255		Q18688_HSP90_CAEEL	daf-21	Heat shock protein 90 OS=Caenorhabditis elegans GN=daf-21 PE=1 SV=1	80.23	17	20	29	30	5400000	16000000	5400000	1	2.96296
	G5EEC4_G5EEC4_CAEEL	vab-10	15	15	1200000	0.00233			Q21351_Q21351_CAEEL	gtbp-1	7	8	1000000	0.00448		Q9XXK1_ATPA_CAEEL	H28O16.1	ATP synthase subunit alpha, mitochondrial OS=Caenorhabditis elegans GN=H28O16.1 PE=1 SV=1	57.75	20	24	24	34	13000000	45000000	13000000	1	3.46154
	O16266_O16266_CAEEL	CELE_F40A3.6	14	20	7800000	0.0146			Q93714_IDH3A_CAEEL	idha-1	7	7	1200000	0.00509		P90735_P90735_CAEEL	eat-6	Sodium/potassium-transporting ATPase subunit alpha OS=Caenorhabditis elegans GN=eat-6 PE=1 SV=1	110.93	15	16	25	25	2300000	7500000	2300000	1	3.26087
	P53013_EF1A_CAEEL	eft-3	14	17	9600000	0.0179			P51403_RS2_CAEEL	rps-2	7	7	2600000	0.0112		B3GWB2_B3GWB2_CAEEL	vgln-1	ViGiLN homolog OS=Caenorhabditis elegans GN=vgln-1 PE=1 SV=1	101.76	10	13	26	29	1500000	6900000	1500000	1	4.6
	Q19864_Q19864_CAEEL	cpf-1	13	15	15000000	0.0275			Q17405_YQ02_CAEEL	AC3.5	7	7	630000	0.00269		Q19286_IFB2_CAEEL	ifb-2	Intermediate filament protein ifb-2 OS=Caenorhabditis elegans GN=ifb-2 PE=1 SV=1	61.57	16	16	25	25	2200000	17000000	2200000	1	7.72727
	Q8WQD8_Q8WQD8_CAEEL	cah-4	12	15	21000000	0.0399			Q9N358_TCPQ_CAEEL	cct-8	7	7	810000	0.00347		Q23551_UNC22_CAEEL	unc-22	Twitchin OS=Caenorhabditis elegans GN=unc-22 PE=1 SV=3	788.47	0	0	25	25	0	3200000	3200000	0	1
	P09446_HSP7A_CAEEL	hsp-1	12	13	4100000	0.00775			P53014_MLE_CAEEL	mlc-3	7	7	1100000	0.00488		P10984_ACT2_CAEEL	act-2	Actin-2 OS=Caenorhabditis elegans GN=act-2 PE=3 SV=3	41.75	19	31	23	63	47000000	320000000	47000000	1	6.80851
	IGKC_MOUSE		11	88	2700000000	5.14			Q94269_Q94269_CAEEL	CELE_K10C2.1	6	7	800000	0.0034		P06125_VIT5_CAEEL	vit-5	Vitellogenin-5 OS=Caenorhabditis elegans GN=vit-5 PE=2 SV=2	186.32	16	18	22	26	5000000	15000000	5000000	1	3
	P48152_RS3_CAEEL	rps-3	11	11	2700000	0.00503			P91871_P91871_CAEEL	fasn-1	6	6	670000	0.00287		P34574_CLH_CAEEL	chc-1	Probable clathrin heavy chain 1 OS=Caenorhabditis elegans GN=chc-1 PE=3 SV=1	191.42	7	7	22	24	370000	2900000	370000	1	7.83784
	O02056_RL4_CAEEL	rpl-4	11	11	2300000	0.00433			Q18115_PSMD1_CAEEL	rpn-2	6	6	740000	0.00316		B3CJ34_B3CJ34_CAEEL	gcn-1	GCN (Yeast General Control Nondrepressible) homolog OS=Caenorhabditis elegans GN=gcn-1 PE=1 SV=2	291.42	3	3	23	23	180000	2500000	180000	1	13.8889
	IGH1M_MOUSE	Ighg1	10	73	3300000000	6.23			Q22498_COPG_CAEEL	T14G10.5	6	6	530000	0.00225		Q45EJ8_Q45EJ8_CAEEL	lfi-1	Lin-5 (Five) Interacting protein OS=Caenorhabditis elegans GN=lfi-1 PE=1 SV=1	242.32	6	6	22	25	590000	14000000	590000	1	23.7288
	B3GWB2_B3GWB2_CAEEL	vgln-1	10	13	1500000	0.00274			Q20626_Q20626_CAEEL	CELE_F49E2.5	5	6	650000	0.00277		P09446_HSP7A_CAEEL	hsp-1	Heat shock 70 kDa protein A OS=Caenorhabditis elegans GN=hsp-1 PE=1 SV=2	69.68	12	13	21	26	4100000	14000000	4100000	1	3.41463
	Q23050_Q23050_CAEEL	clik-1	10	12	1600000	0.00301			Q8I4D3_Q8I4D3_CAEEL	CELE_Y43F8B.1	5	6	470000	0.00202		Q7JPI2_Q7JPI2_CAEEL	suf-1	Suppressor of forked homolog OS=Caenorhabditis elegans GN=suf-1 PE=2 SV=1	84.09	18	21	13	14	4600000	3400000	3400000	1.35294	1
	Q9N3X2_RS4_CAEEL	rps-4	10	11	3200000	0.00603			H2KYY8_H2KYY8_CAEEL	pat-12	5	6	3400000	0.0146		Q19328_Q19328_CAEEL	tsn-1	Tudor Staphylococcal Nuclease homolog OS=Caenorhabditis elegans GN=tsn-1 PE=1 SV=1	100.71	8	10	20	23	1200000	5400000	1200000	1	4.5
	P49405_RL5_CAEEL	rpl-5	10	10	3300000	0.00617			Q09501_IFP1_CAEEL	ifp-1	5	5	490000	0.0021		Q23050_Q23050_CAEEL	clik-1	CaLponIn-liKe proteins OS=Caenorhabditis elegans GN=clik-1 PE=1 SV=1	44.34	10	12	18	19	1600000	5800000	1600000	1	3.625
	O01802_RL7_CAEEL	rpl-7	10	10	1600000	0.00306			Q19020_DYHC_CAEEL	dhc-1	5	5	290000	0.00125		Q21000_Q21000_CAEEL	myo-5	MYOsin heavy chain structural genes OS=Caenorhabditis elegans GN=myo-5 PE=1 SV=1	226.86	1	1	20	24	88000	2600000	88000	1	29.5455
	Q19328_Q19328_CAEEL	tsn-1	8	10	1200000	0.00228			Q21884_Q21884_CAEEL	CELE_R09H10.5	5	5	500000	0.00215		O16266_O16266_CAEEL	CELE_F40A3.6	Uncharacterized protein OS=Caenorhabditis elegans GN=CELE_F40A3.6 PE=1 SV=1	30.22	14	20	15	18	7800000	14000000	7800000	1	1.79487
	P37806_UNC87_CAEEL	unc-87	8	10	2100000	0.00392			G5EGP4_G5EGP4_CAEEL	vha-6	5	5	530000	0.00228		P48152_RS3_CAEEL	rps-3	40S ribosomal protein S3 OS=Caenorhabditis elegans GN=rps-3 PE=3 SV=1	27.3	11	11	17	18	2700000	7800000	2700000	1	2.88889
	P47991_RL6_CAEEL	rpl-6	8	9	1700000	0.00312			Q18685_UN112_CAEEL	unc-112	5	5	410000	0.00175		O02056_RL4_CAEEL	rpl-4	60S ribosomal protein L4 OS=Caenorhabditis elegans GN=rpl-4 PE=1 SV=3	38.64	11	11	14	16	2300000	6800000	2300000	1	2.95652
	P27604_SAHH_CAEEL	ahcy-1	8	9	890000	0.00168			Q9TYL9_Q9TYL9_CAEEL	copb-1	5	5	360000	0.00154		D0IMZ7_D0IMZ7_CAEEL	fln-1	FiLamiN (Actin binding protein) homolog OS=Caenorhabditis elegans GN=fln-1 PE=1 SV=1	240.42	6	6	17	19	330000	1900000	330000	1	5.75758
	P40614_MPCP_CAEEL	F01G4.6	8	8	1400000	0.00257			B7WNA0_B7WNA0_CAEEL	pyk-1	5	5	710000	0.00304		P55155_VIT1_CAEEL	vit-1	Vitellogenin-1 OS=Caenorhabditis elegans GN=vit-1 PE=1 SV=2	187.95	6	6	17	18	1400000	3900000	1400000	1	2.78571
	Q966C6_RL7A_CAEEL	rpl-7A	8	8	1600000	0.00306			P34339_EIF3A_CAEEL	egl-45	5	5	530000	0.00227		L8E6J9_L8E6J9_CAEEL	CELE_T23E7.2	Uncharacterized protein OS=Caenorhabditis elegans GN=CELE_T23E7.2 PE=1 SV=1	94.17	6	6	17	18	510000	5100000	510000	1	10
	P46769_RSSA_CAEEL	rps-0	8	8	1700000	0.00319			Q22370_Q22370_CAEEL	ucr-2.2	5	5	330000	0.00142		Q17770_PDI2_CAEEL	pdi-2	Protein disulfide-isomerase 2 OS=Caenorhabditis elegans GN=pdi-2 PE=1 SV=1	55.12	4	4	17	18	540000	4100000	540000	1	7.59259
	O76512_RENT1_CAEEL	smg-2	7	8	740000	0.00138			P34575_CISY_CAEEL	cts-1	5	5	740000	0.00318		H2L2C8_H2L2C8_CAEEL	atn-1	AcTiniN OS=Caenorhabditis elegans GN=atn-1 PE=1 SV=1	95.55	3	3	17	18	180000	3700000	180000	1	20.5556
	G5EBT9_G5EBT9_CAEEL	CELE_H27A22.1	7	8	3400000	0.00643			Q19825_SYRC_CAEEL	rrt-1	5	5	370000	0.0016		P53013_EF1A_CAEEL	eft-3	Elongation factor 1-alpha OS=Caenorhabditis elegans GN=eft-3 PE=3 SV=1	50.64	14	17	16	22	9600000	38000000	9600000	1	3.95833
	Q9N533_Q9N533_CAEEL	CELE_Y32H12A.8	7	8	310000	0.000578			Q86S26_Q86S26_CAEEL	pmp-5	5	5	450000	0.00191		V6CJD2_V6CJD2_CAEEL	pqn-22	Prion-like-(Q/N-rich)-domain-bearing protein OS=Caenorhabditis elegans GN=pqn-22 PE=1 SV=1	121.13	6	6	16	18	590000	3300000	590000	1	5.59322
	P27420_HSP7C_CAEEL	hsp-3	7	7	3700000	0.00694			Q9XVF7_RL8_CAEEL	rpl-8	5	5	1400000	0.00609		G5EGK1_G5EGK1_CAEEL	tln-1	TaLiN OS=Caenorhabditis elegans GN=tln-1 PE=1 SV=1	278.95	0	0	16	19	0	1900000	1900000	0	1
	P48156_RS8_CAEEL	rps-8	7	7	1800000	0.0033			Q20121_Q20121_CAEEL	acs-4	5	5	490000	0.0021		Q9N3X2_RS4_CAEEL	rps-4	40S ribosomal protein S4 OS=Caenorhabditis elegans GN=rps-4 PE=1 SV=1	29.03	10	11	15	16	3200000	9500000	3200000	1	2.96875
	G5EFU2_G5EFU2_CAEEL	ant-1.4	7	7	4500000	0.00837			A0A0K3AT74_A0A0K3AT74_CAEEL	fln-2	5	5	260000	0.0011		Q21752_VDAC_CAEEL	vdac-1	Probable voltage-dependent anion-selective channel OS=Caenorhabditis elegans GN=vdac-1 PE=3 SV=2	29.94	6	6	15	17	800000	5700000	800000	1	7.125
	P34574_CLH_CAEEL	chc-1	7	7	370000	0.000698			Q20168_COPB2_CAEEL	copb-2	5	5	470000	0.00201		Q20641_Q20641_CAEEL	nmy-1	Non-muscle MYosin OS=Caenorhabditis elegans GN=nmy-1 PE=1 SV=2	229.23	6	6	15	16	390000	1200000	390000	1	3.07692
	Q06561_UNC52_CAEEL	unc-52	7	7	850000	0.00159			Q22508_Q22508_CAEEL	tag-18	5	5	720000	0.00306		Q21443_LMN1_CAEEL	lmn-1	Lamin-1 OS=Caenorhabditis elegans GN=lmn-1 PE=1 SV=2	64.05	2	2	13	14	160000	3400000	160000	1	21.25
	Q20228_RS9_CAEEL	rps-9	7	7	32000000	0.0604			Q23158_Q23158_CAEEL	atn-1	5	5	610000	0.00263		O01802_RL7_CAEEL	rpl-7	60S ribosomal protein L7 OS=Caenorhabditis elegans GN=rpl-7 PE=3 SV=1	28.11	10	10	14	17	1600000	6400000	1600000	1	4
	KV2A7_MOUSE		6	165	47000000000	87.37			B7CED8_B7CED8_CAEEL	mca-3	4	6	460000	0.00198		Q19289_IFB1_CAEEL	ifb-1	Intermediate filament protein ifb-1 OS=Caenorhabditis elegans GN=ifb-1 PE=1 SV=1	67.11	5	5	14	19	530000	6100000	530000	1	11.5094
	O45012_O45012_CAEEL	nol-5	6	7	620000	0.00117			P90860_P90860_CAEEL	CELE_F36A2.7	4	5	280000	0.00122		P49405_RL5_CAEEL	rpl-5	60S ribosomal protein L5 OS=Caenorhabditis elegans GN=rpl-5 PE=3 SV=1	33.37	10	10	13	14	3300000	9100000	3300000	1	2.75758
	Q93572_RLA0_CAEEL	rpa-0	6	7	1800000	0.00342			Q22494_VATH2_CAEEL	vha-15	4	5	560000	0.00241		P27420_HSP7C_CAEEL	hsp-3	Heat shock 70 kDa protein C OS=Caenorhabditis elegans GN=hsp-3 PE=3 SV=2	72.98	7	7	13	16	3700000	6300000	3700000	1	1.7027
	P98080_UCR1_CAEEL	ucr-1	6	6	710000	0.00134			P20163_HSP7D_CAEEL	hsp-4	4	5	730000	0.00311		Q9XW92_VATA_CAEEL	vha-13	V-type proton ATPase catalytic subunit A OS=Caenorhabditis elegans GN=vha-13 PE=1 SV=3	66.42	4	5	14	16	380000	2500000	380000	1	6.57895
	P55155_VIT1_CAEEL	vit-1	6	6	1400000	0.00255			O45430_O45430_CAEEL	mccc-1	4	5	270000	0.00117		Q18066_DIM_CAEEL	dim-1	Disorganized muscle protein 1 OS=Caenorhabditis elegans GN=dim-1 PE=1 SV=3	71.8	5	5	14	15	810000	7900000	810000	1	9.75309
	Q21752_VDAC_CAEEL	vdac-1	6	6	800000	0.0015			G5ECM6_G5ECM6_CAEEL	tufm-1	4	5	500000	0.00213		Q23621_Q23621_CAEEL	gdh-1	Glutamate dehydrogenase OS=Caenorhabditis elegans GN=gdh-1 PE=1 SV=1	58.76	1	1	14	15	67000	2900000	67000	1	43.2836
	G5ECR0_G5ECR0_CAEEL	CELE_T25C12.3	6	6	400000	0.000746			Q21032_Q21032_CAEEL	idh-1	4	4	170000	0.000725		P37806_UNC87_CAEEL	unc-87	Protein unc-87 OS=Caenorhabditis elegans GN=unc-87 PE=1 SV=3	62.69	8	10	13	16	2100000	7200000	2100000	1	3.42857
	Q20641_Q20641_CAEEL	nmy-1	6	6	390000	0.000733			O02252_O02252_CAEEL	pcp-3	4	4	390000	0.00166		Q19864_Q19864_CAEEL	cpf-1	Cleavage and Polyadenylation Factor OS=Caenorhabditis elegans GN=cpf-1 PE=1 SV=1	47.93	13	15	9	9	15000000	9700000	9700000	1.54639	1
	P47207_TCPB_CAEEL	cct-2	6	6	530000	0.000994			Q10454_KARG1_CAEEL	F46H5.3	4	4	1500000	0.00647		P52275_TBB2_CAEEL	tbb-2	Tubulin beta-2 chain OS=Caenorhabditis elegans GN=tbb-2 PE=3 SV=1	50.31	5	6	13	16	310000	2900000	310000	1	9.35484
	Q22054_RS16_CAEEL	rps-16	6	6	970000	0.00182			Q8WQF1_Q8WQF1_CAEEL	pccb-1	4	4	810000	0.00346		P40614_MPCP_CAEEL	F01G4.6	Phosphate carrier protein, mitochondrial OS=Caenorhabditis elegans GN=F01G4.6 PE=2 SV=1	36.65	8	8	12	14	1400000	12000000	1400000	1	8.57143
	Q45EJ8_Q45EJ8_CAEEL	lfi-1	6	6	590000	0.00111			Q20748_ATAD3_CAEEL	atad-3	4	4	320000	0.00139		Q27371_TNNT_CAEEL	mup-2	Troponin T OS=Caenorhabditis elegans GN=mup-2 PE=2 SV=1	47.01	4	5	12	12	1000000	6600000	1000000	1	6.6
	L8E6J9_L8E6J9_CAEEL	CELE_T23E7.2	6	6	510000	0.000964			P54889_ALH13_CAEEL	alh-13	4	4	260000	0.00109		P90901_IFA1_CAEEL	ifa-1	Intermediate filament protein ifa-1 OS=Caenorhabditis elegans GN=ifa-1 PE=1 SV=2	66.49	1	1	13	13	38000	4000000	38000	1	105.263
	V6CJD2_V6CJD2_CAEEL	pqn-22	6	6	590000	0.00111			Q23495_HEAT1_CAEEL	toe-1	4	4	87000	0.000372		Q7JP86_Q7JP86_CAEEL	unc-44	AO49 ankyrin OS=Caenorhabditis elegans GN=unc-44 PE=1 SV=1	198.84	0	0	13	13	0	1500000	1500000	0	1
	D0IMZ7_D0IMZ7_CAEEL	fln-1	6	6	330000	0.000612			P34334_RL21_CAEEL	rpl-21	4	4	1300000	0.00538		IGKC_MOUSE		Ig kappa chain C region OS=Mus musculus PE=1 SV=1	11.77	11	88	10	98	2700000000	3600000000	2700000000	1	1.33333
	P50880_RL3_CAEEL	rpl-3	6	6	1300000	0.00247			Q6A2D2_Q6A2D2_CAEEL	hpo-34	4	4	720000	0.00308		P27604_SAHH_CAEEL	ahcy-1	Adenosylhomocysteinase OS=Caenorhabditis elegans GN=ahcy-1 PE=3 SV=1	47.51	8	9	10	12	890000	5300000	890000	1	5.95506
	Q23312_RS7_CAEEL	rps-7	5	6	630000	0.00118			P52821_RS25_CAEEL	rps-25	4	4	1100000	0.00465		P98080_UCR1_CAEEL	ucr-1	Cytochrome b-c1 complex subunit 1, mitochondrial OS=Caenorhabditis elegans GN=ucr-1 PE=3 SV=2	51.7	6	6	11	14	710000	4200000	710000	1	5.91549
	P52275_TBB2_CAEEL	tbb-2	5	6	310000	0.000573			O02153_O02153_CAEEL	grd-14	4	4	670000	0.00288		Q8WQD8_Q8WQD8_CAEEL	cah-4	Carbonic AnHydrase OS=Caenorhabditis elegans GN=cah-4 PE=1 SV=1	26.15	12	15	5	5	21000000	2300000	2300000	9.13043	1
	Q86S77_Q86S77_CAEEL	nuo-5	5	6	2500000	0.00462			P50432_GLYC_CAEEL	mel-32	4	4	410000	0.00174		P50880_RL3_CAEEL	rpl-3	60S ribosomal protein L3 OS=Caenorhabditis elegans GN=rpl-3 PE=2 SV=1	45.63	6	6	12	13	1300000	3800000	1300000	1	2.92308
	Q21215_GBLP_CAEEL	rack-1	5	6	1300000	0.00253			Q86NC1_Q86NC1_CAEEL	CELE_T22F3.3	4	4	1300000	0.00565		P11141_HSP7F_CAEEL	hsp-6	Heat shock 70 kDa protein F, mitochondrial OS=Caenorhabditis elegans GN=hsp-6 PE=1 SV=2	70.8	5	5	12	13	430000	1900000	430000	1	4.4186
	G5EGB1_G5EGB1_CAEEL	lec-2	5	6	720000	0.00134			O17759_O17759_CAEEL	tkt-1	4	4	580000	0.00249		Q18823_LAM2_CAEEL	lam-2	Laminin-like protein lam-2 OS=Caenorhabditis elegans GN=lam-2 PE=1 SV=3	181.1	2	2	12	12	110000	1200000	110000	1	10.9091
	Q86CZ9_Q86CZ9_CAEEL	ant-1.1	5	6	3100000	0.00572			O17919_DKC1_CAEEL	K01G5.5	4	4	630000	0.00268		Q21313_EPI1_CAEEL	epi-1	Laminin-like protein epi-1 OS=Caenorhabditis elegans GN=epi-1 PE=1 SV=1	403.97	0	0	12	13	0	1300000	1300000	0	1
	P11141_HSP7F_CAEEL	hsp-6	5	5	430000	0.000809			Q2V4T0_Q2V4T0_CAEEL	CELE_T19D12.4	4	4	300000	0.00127		P46769_RSSA_CAEEL	rps-0	40S ribosomal protein SA OS=Caenorhabditis elegans GN=rps-0 PE=1 SV=3	30.68	8	8	11	13	1700000	4900000	1700000	1	2.88235
	Q18066_DIM_CAEEL	dim-1	5	5	810000	0.00152			Q19842_PCCA_CAEEL	pcca-1	4	4	260000	0.00112		P34690_TBA2_CAEEL	tba-2	Tubulin alpha-2 chain OS=Caenorhabditis elegans GN=tba-2 PE=2 SV=1	49.88	4	5	11	13	980000	5300000	980000	1	5.40816
	Q19289_IFB1_CAEEL	ifb-1	5	5	530000	0.000998			H2KYZ0_H2KYZ0_CAEEL	pat-12	4	4	600000	0.00256		G5ECR0_G5ECR0_CAEEL	CELE_T25C12.3	Uncharacterized protein OS=Caenorhabditis elegans GN=CELE_T25C12.3 PE=1 SV=1	230.72	6	6	9	10	400000	1300000	400000	1	3.25
	Q21276_YZVL_CAEEL	K07C5.4	5	5	320000	0.000599			Q9XUW5_Q9XUW5_CAEEL	ddx-17	4	4	380000	0.00162		Q21215_GBLP_CAEEL	rack-1	Guanine nucleotide-binding protein subunit beta-2-like 1 OS=Caenorhabditis elegans GN=rack-1 PE=1 SV=3	35.81	5	6	10	10	1300000	3500000	1300000	1	2.69231
	Q22053_FBRL_CAEEL	fib-1	5	5	550000	0.00103			P39055_DYN1_CAEEL	dyn-1	4	4	270000	0.00114		Q21276_YZVL_CAEEL	K07C5.4	Uncharacterized NOP5 family protein K07C5.4 OS=Caenorhabditis elegans GN=K07C5.4 PE=3 SV=1	54.48	5	5	10	10	320000	1800000	320000	1	5.625
	Q9UB95_Q9UB95_CAEEL		5	5	930000	0.00175			O62431_SYQ_CAEEL	ers-1	4	4	410000	0.00174		Q17967_PDI1_CAEEL	pdi-1	Protein disulfide-isomerase 1 OS=Caenorhabditis elegans GN=pdi-1 PE=3 SV=1	53.4	2	2	11	11	130000	1500000	130000	1	11.5385
	Q22099_SYK_CAEEL	krs-1	5	5	250000	0.000464			Q9U1W0_Q9U1W0_CAEEL	dnj-29	3	4	370000	0.00158		IGH1M_MOUSE	Ighg1	Ig gamma-1 chain C region, membrane-bound form OS=Mus musculus GN=Ighg1 PE=1 SV=2	43.36	10	73	6	48	3300000000	1700000000	1700000000	1.94118	1
	G3MU69_G3MU69_CAEEL	ant-1.1	5	5	1500000	0.0028			Q21210_Q21210_CAEEL	CELE_K04C2.2	3	4	180000	0.000788		O45012_O45012_CAEEL	nol-5	NucleOLar protein OS=Caenorhabditis elegans GN=nol-5 PE=1 SV=1	54.6	6	7	10	11	620000	2300000	620000	1	3.70968
	P34690_TBA2_CAEEL	tba-2	4	5	980000	0.00184			Q20970_SYMC_CAEEL	mrs-1	3	4	430000	0.00183		Q20228_RS9_CAEEL	rps-9	40S ribosomal protein S9 OS=Caenorhabditis elegans GN=rps-9 PE=3 SV=1	21.94	7	7	9	9	32000000	33000000	32000000	1	1.03125
	Q17832_Q17832_CAEEL	vgln-1	4	5	620000	0.00116			G5ED41_CAND1_CAEEL	cand-1	3	4	470000	0.00203		Q17832_Q17832_CAEEL	vgln-1	ViGiLN homolog OS=Caenorhabditis elegans GN=vgln-1 PE=1 SV=2	134.26	4	5	10	10	620000	2500000	620000	1	4.03226
	O45815_O45815_CAEEL	act-5	4	5	1400000	0.00268			Q21086_GNL3_CAEEL	nst-1	3	4	250000	0.00107		Q7JNG1_Q7JNG1_CAEEL	atp-3	ATP synthase subunit OS=Caenorhabditis elegans GN=atp-3 PE=1 SV=1	24.93	4	4	10	10	770000	2000000	770000	1	2.5974
	Q9XW92_VATA_CAEEL	vha-13	4	5	380000	0.000705			Q17512_Q17512_CAEEL	B0491.5	3	4	340000	0.00143		Q9GZH4_RPN1_CAEEL	ribo-1	Dolichyl-diphosphooligosaccharide--protein glycosyltransferase subunit 1 OS=Caenorhabditis elegans GN=ribo-1 PE=3 SV=2	65.7	1	1	10	10	4900000	5600000	4900000	1	1.14286
	P27639_IF4A_CAEEL	inf-1	4	5	610000	0.00114			P91302_UBL5_CAEEL	ubl-5	3	4	5100000	0.0217		Q19853_Q19853_CAEEL	CELE_F28B4.3	Uncharacterized protein OS=Caenorhabditis elegans GN=CELE_F28B4.3 PE=1 SV=1	244.72	0	0	10	11	0	1300000	1300000	0	1
	Q09533_RL10_CAEEL	rpl-10	4	5	340000	0.000646			G5EDV3_G5EDV3_CAEEL	cey-4	3	3	310000	0.00132		P90900_IFA4_CAEEL	ifa-4	Intermediate filament protein ifa-4 OS=Caenorhabditis elegans GN=ifa-4 PE=1 SV=3	66.32	0	0	10	11	0	2600000	2600000	0	1
	P18947_VIT4_CAEEL	vit-4	4	5	540000	0.00101			Q19749_ODP2_CAEEL	F23B12.5	3	3	440000	0.00189		Q9U2H9_EF1B2_CAEEL	eef-1B.2	Probable elongation factor 1-beta/1-delta 2 OS=Caenorhabditis elegans GN=eef-1B.2 PE=1 SV=4	28.16	0	0	10	10	0	1300000	1300000	0	1
	Q27371_TNNT_CAEEL	mup-2	4	5	1000000	0.0019			P04970_G3P1_CAEEL	gpd-1	3	3	270000	0.00114		Q9U1Q4_SYV_CAEEL	vrs-2	Valine--tRNA ligase OS=Caenorhabditis elegans GN=vrs-2 PE=1 SV=1	118.85	0	0	10	10	0	1300000	1300000	0	1
	Q27389_RL13A_CAEEL	rpl-16	4	5	720000	0.00136			Q9N3H3_Q9N3H3_CAEEL	CELE_Y53G8AL.2	3	3	200000	0.000842		G5EFU2_G5EFU2_CAEEL	ant-1.4	Adenine Nucleotide Translocator OS=Caenorhabditis elegans GN=ant-1.4 PE=2 SV=1	34.33	7	7	9	9	4500000	16000000	4500000	1	3.55556
	O45946_RL18_CAEEL	rpl-18	4	4	810000	0.00151			Q27874_PAT3_CAEEL	pat-3	3	3	420000	0.00178		G5EBT9_G5EBT9_CAEEL	CELE_H27A22.1	Uncharacterized protein OS=Caenorhabditis elegans GN=CELE_H27A22.1 PE=1 SV=1	40.33	7	8	8	8	3400000	4500000	3400000	1	1.32353
	H2KYR1_H2KYR1_CAEEL	vig-1	4	4	320000	0.000599			Q21966_Q21966_CAEEL	asp-4	3	3	180000	0.000764		Q86S77_Q86S77_CAEEL	nuo-5	NADH Ubiquinone Oxidoreductase OS=Caenorhabditis elegans GN=nuo-5 PE=1 SV=1	68.77	5	6	9	9	2500000	5300000	2500000	1	2.12
	Q95XJ0_Q95XJ0_CAEEL	CELE_Y69A2AR.18	4	4	580000	0.00108			Q86NC2_Q86NC2_CAEEL	nuo-2	3	3	290000	0.00122		P27639_IF4A_CAEEL	inf-1	Eukaryotic initiation factor 4A OS=Caenorhabditis elegans GN=inf-1 PE=2 SV=1	45.38	4	5	9	10	610000	2600000	610000	1	4.2623
	O45577_O45577_CAEEL	cpf-2	4	4	550000	0.00102			O62415_O62415_CAEEL	lys-1	3	3	270000	0.00116		Q22053_FBRL_CAEEL	fib-1	rRNA 2'-O-methyltransferase fibrillarin OS=Caenorhabditis elegans GN=fib-1 PE=3 SV=1	36.36	5	5	9	10	550000	2000000	550000	1	3.63636
	Q7K798_Q7K798_CAEEL	pab-1	4	4	290000	0.000537			Q9XVS3_CLC87_CAEEL	clec-87	3	3	270000	0.00116		G3MU69_G3MU69_CAEEL	ant-1.1	Adenine Nucleotide Translocator OS=Caenorhabditis elegans GN=ant-1.1 PE=1 SV=1	26.84	5	5	8	9	1500000	5800000	1500000	1	3.86667
	Q9NEN6_RS6_CAEEL	rps-6	4	4	2100000	0.00396			Q21233_Q21233_CAEEL	nuo-4	3	3	260000	0.00109		P36573_LEC1_CAEEL	lec-1	32 kDa beta-galactoside-binding lectin OS=Caenorhabditis elegans GN=lec-1 PE=1 SV=1	31.79	2	2	9	11	610000	3400000	610000	1	5.57377
	P51404_RS13_CAEEL	rps-13	4	4	730000	0.00137			G5EBP4_G5EBP4_CAEEL	frm-1	3	3	270000	0.00117		Q21067_IFC2_CAEEL	ifc-2	Intermediate filament protein ifc-2 OS=Caenorhabditis elegans GN=ifc-2 PE=2 SV=3	70.06	3	3	9	10	390000	4000000	390000	1	10.2564
	Q9N5S7_Q9N5S7_CAEEL	CELE_F49H12.5	4	4	450000	0.000854			Q9U238_Q9U238_CAEEL	trap-4	3	3	650000	0.00279		Q9GYT0_Q9GYT0_CAEEL	ech-1.2	Enoyl-CoA Hydratase OS=Caenorhabditis elegans GN=ech-1.2 PE=1 SV=1	84.8	4	4	8	8	290000	920000	290000	1	3.17241
	Q9XVP0_RS15_CAEEL	rps-15	4	4	720000	0.00136			Q9XWD1_Q9XWD1_CAEEL	acs-5	3	3	320000	0.00139		P47207_TCPB_CAEEL	cct-2	T-complex protein 1 subunit beta OS=Caenorhabditis elegans GN=cct-2 PE=1 SV=2	56.94	6	6	6	6	530000	830000	530000	1	1.56604
	G5EBY3_G5EBY3_CAEEL	nmy-2	4	4	230000	0.000429			G5ECY0_G5ECY0_CAEEL	dlg-1	3	3	320000	0.00135		Q22235_ENPL1_CAEEL	enpl-1	Endoplasmin homolog OS=Caenorhabditis elegans GN=enpl-1 PE=3 SV=1	87.06	1	1	9	10	46000	2400000	46000	1	52.1739
	Q9GYT0_Q9GYT0_CAEEL	ech-1.2	4	4	290000	0.000553			O76840_PPN1_CAEEL	mig-6	3	3	610000	0.00261		G5ED07_G5ED07_CAEEL	pdi-3	Protein disulfide-isomerase OS=Caenorhabditis elegans GN=pdi-3 PE=1 SV=1	54.89	1	2	9	9	140000	1700000	140000	1	12.1429
	Q7JNG1_Q7JNG1_CAEEL	atp-3	4	4	770000	0.00145			Q95PZ1_Q95PZ1_CAEEL	CELE_Y67H2A.5	3	3	290000	0.00124		O61199_ODO1_CAEEL	ogdh-1	2-oxoglutarate dehydrogenase, mitochondrial OS=Caenorhabditis elegans GN=ogdh-1 PE=1 SV=2	115.59	1	2	8	8	110000	750000	110000	1	6.81818
	Q17770_PDI2_CAEEL	pdi-2	4	4	540000	0.00101			Q9N5Y2_TECR_CAEEL	art-1	3	3	290000	0.00123		H2KYE0_H2KYE0_CAEEL	nra-4	Nicotinic Receptor Associated OS=Caenorhabditis elegans GN=nra-4 PE=1 SV=1	121.82	1	1	9	9	33000	630000	33000	1	19.0909
	Q18599_Q18599_CAEEL	acer-1	4	4	450000	0.000849			V6CK48_V6CK48_CAEEL	acs-13	3	3	240000	0.00101		O02365_IFA2_CAEEL	ifa-2	Intermediate filament protein ifa-2 OS=Caenorhabditis elegans GN=ifa-2 PE=1 SV=1	67.05	0	0	9	9	0	1500000	1500000	0	1
	Q18076_Q18076_CAEEL	C18B2.5	3	5	190000	0.000354			Q95QW0_EIF3L_CAEEL	eif-3.L	3	3	350000	0.00151		B6VQ96_B6VQ96_CAEEL	nep-17	NEPrilysin metallopeptidase family OS=Caenorhabditis elegans GN=nep-17 PE=1 SV=1	164.17	0	0	9	9	0	1100000	1100000	0	1
	O01869_O01869_CAEEL	rps-10	3	4	630000	0.00118			P54811_TERA1_CAEEL	cdc-48.1	3	3	220000	0.000925		Q10663_GCP_CAEEL	icl-1	Bifunctional glyoxylate cycle protein OS=Caenorhabditis elegans GN=icl-1 PE=1 SV=2	108.56	0	0	9	9	0	950000	950000	0	1
	P62784_H4_CAEEL	his-1	3	4	720000	0.00136			O45168_IFC1_CAEEL	ifc-1	3	3	350000	0.00148		P47991_RL6_CAEEL	rpl-6	60S ribosomal protein L6 OS=Caenorhabditis elegans GN=rpl-6 PE=1 SV=1	24.3	8	9	8	9	1700000	5900000	1700000	1	3.47059
	Q95QM8_Q95QM8_CAEEL	gfat-1	3	4	170000	0.000312			Q94051_CAV1_CAEEL	cav-1	3	3	170000	0.000722		P48156_RS8_CAEEL	rps-8	40S ribosomal protein S8 OS=Caenorhabditis elegans GN=rps-8 PE=3 SV=1	23.74	7	7	8	9	1800000	5000000	1800000	1	2.77778
	P47208_TCPD_CAEEL	cct-4	3	3	190000	0.000358			Q21153_CMC1_CAEEL	K02F3.2	3	3	260000	0.00113		Q966C6_RL7A_CAEEL	rpl-7A	60S ribosomal protein L7a OS=Caenorhabditis elegans GN=rpl-7A PE=1 SV=3	30.16	8	8	7	8	1600000	4300000	1600000	1	2.6875
	O02639_RL19_CAEEL	rpl-19	3	3	660000	0.00123			Q8MXJ7_Q8MXJ7_CAEEL	alh-4	3	3	230000	0.000991		Q93572_RLA0_CAEEL	rpa-0	60S acidic ribosomal protein P0 OS=Caenorhabditis elegans GN=rpa-0 PE=1 SV=3	33.75	6	7	7	7	1800000	4400000	1800000	1	2.44444
	Q95Y90_RL9_CAEEL	rpl-9	3	3	330000	0.00061			Q09581_LEC3_CAEEL	lec-3	3	3	510000	0.00216		Q18076_Q18076_CAEEL	C18B2.5	Uncharacterized protein OS=Caenorhabditis elegans GN=C18B2.5 PE=1 SV=1	74.76	3	5	8	9	190000	1300000	190000	1	6.84211
	P18334_CSK2A_CAEEL	kin-3	3	3	160000	0.000306			Q11190_ETFD_CAEEL	let-721	3	3	180000	0.00075		Q03577_SYDC_CAEEL	drs-1	Aspartate--tRNA ligase, cytoplasmic OS=Caenorhabditis elegans GN=drs-1 PE=3 SV=1	59.9	3	3	8	10	190000	1500000	190000	1	7.89474
	Q7Z071_Q7Z071_CAEEL	tnt-2	3	3	320000	0.000595			Q18853_Q18853_CAEEL	cyc-1	3	3	130000	0.000564		P47208_TCPD_CAEEL	cct-4	T-complex protein 1 subunit delta OS=Caenorhabditis elegans GN=cct-4 PE=2 SV=1	58.35	3	3	8	9	190000	27000000	190000	1	142.105
	Q86S66_NACA_CAEEL	icd-2	3	3	450000	0.000843			H2L0I2_H2L0I2_CAEEL	lfi-1	3	3	410000	0.00177		O18240_O18240_CAEEL	rps-18	Ribosomal Protein, Small subunit OS=Caenorhabditis elegans GN=rps-18 PE=1 SV=1	17.76	2	2	8	10	270000	1600000	270000	1	5.92593
	Q6AW03_Q6AW03_CAEEL	CELE_Y37E3.17	3	3	260000	0.00049			H2KYC5_H2KYC5_CAEEL	ajm-1	3	3	270000	0.00116		O76512_RENT1_CAEEL	smg-2	Regulator of nonsense transcripts 1 OS=Caenorhabditis elegans GN=smg-2 PE=1 SV=1	119.94	7	8	3	3	740000	220000	220000	3.36364	1
	G5ECZ2_G5ECZ2_CAEEL	ret-1	3	3	190000	0.000358			Q20363_SIP1_CAEEL	sip-1	3	3	550000	0.00236		Q27894_H2B2_CAEEL	his-4	Histone H2B 2 OS=Caenorhabditis elegans GN=his-4 PE=1 SV=3	13.56	1	1	8	10	640000	5400000	640000	1	8.4375
	P19625_MLR1_CAEEL	mlc-1	3	3	940000	0.00176			Q65XX4_Q65XX4_CAEEL	CELE_Y47G6A.15	3	3	700000	0.00301		P48154_RS3A_CAEEL	rps-1	40S ribosomal protein S3a OS=Caenorhabditis elegans GN=rps-1 PE=3 SV=2	28.94	3	3	8	8	720000	4300000	720000	1	5.97222
	O61201_O61201_CAEEL	CELE_F39C12.1	3	3	410000	0.000774			G5EES2_G5EES2_CAEEL	erm-1	3	3	430000	0.00184		P53588_SUCB1_CAEEL	F47B10.1	Probable succinyl-CoA ligase [ADP-forming] subunit beta, mitochondrial OS=Caenorhabditis elegans GN=F47B10.1 PE=3 SV=1	47.39	2	2	8	8	84000	2000000	84000	1	23.8095
	P41932_14331_CAEEL	par-5	3	3	240000	0.000441			P46975_STT3_CAEEL	stt-3	3	3	360000	0.00154		O44565_O44565_CAEEL	lam-1	LAMinin related. See also lmb OS=Caenorhabditis elegans GN=lam-1 PE=1 SV=3	197.83	2	2	8	8	80000	1300000	80000	1	16.25
	Q9N4H7_Q9N4H7_CAEEL	copa-1	3	3	160000	0.000297			Q27481_Q27481_CAEEL	uba-1	3	3	190000	0.000833		Q27527_ENO_CAEEL	enol-1	Enolase OS=Caenorhabditis elegans GN=enol-1 PE=1 SV=3	46.59	1	1	8	9	82000	1500000	82000	1	18.2927
	Q9BL19_RL17_CAEEL	rpl-17	3	3	480000	0.000895			Q9BKU5_Q9BKU5_CAEEL	CELE_Y37E3.8	3	3	1500000	0.00637		G5EBP5_G5EBP5_CAEEL	CELE_ZC247.1	Uncharacterized protein OS=Caenorhabditis elegans GN=CELE_ZC247.1 PE=1 SV=1	496.1	0	0	8	9	0	1600000	1600000	0	1
	P54812_TERA2_CAEEL	cdc-48.2	3	3	230000	0.000439			Q21732_Q21732_CAEEL	CELE_R04F11.2	3	3	250000	0.00106		Q22505_Q22505_CAEEL	immt-1	Inner Membrane of MiTochondria protein homolog OS=Caenorhabditis elegans GN=immt-1 PE=1 SV=2	75.95	1	1	8	8	53000	950000	53000	1	17.9245
	O17732_PYC1_CAEEL	pyc-1	3	3	71000	0.000133			O18239_O18239_CAEEL	sec-61	3	3	1200000	0.00501		O17732_PYC1_CAEEL	pyc-1	Pyruvate carboxylase 1 OS=Caenorhabditis elegans GN=pyc-1 PE=1 SV=1	129.2	3	3	6	6	71000	730000	71000	1	10.2817
	I2HAJ2_I2HAJ2_CAEEL	rpl-30	3	3	210000	0.000395			Q94230_Q94230_CAEEL	plp-1	3	3	300000	0.00128		Q9N533_Q9N533_CAEEL	CELE_Y32H12A.8	Uncharacterized protein OS=Caenorhabditis elegans GN=CELE_Y32H12A.8 PE=1 SV=3	447.73	7	8	1	1	310000	65000	65000	4.76923	1
	Q21067_IFC2_CAEEL	ifc-2	3	3	390000	0.000738			Q95YD5_Q95YD5_CAEEL	vha-16	3	3	460000	0.00198		Q23315_Q23315_CAEEL	ears-1	Glutamyl(E) Amino-acyl tRNA Synthetase OS=Caenorhabditis elegans GN=ears-1 PE=1 SV=1	125.12	0	0	8	9	0	1100000	1100000	0	1
	Q09543_2AAA_CAEEL	paa-1	3	3	430000	0.000806			Q20330_Q20330_CAEEL	ifo-1	3	3	170000	0.000741		Q23670_TOP2_CAEEL	K12D12.1	Probable DNA topoisomerase 2 OS=Caenorhabditis elegans GN=K12D12.1 PE=3 SV=2	172.23	1	1	8	8	37000	710000	37000	1	19.1892
	P48154_RS3A_CAEEL	rps-1	3	3	720000	0.00136			O45502_O45502_CAEEL	dnj-12	3	3	1400000	0.00617		P41988_TCPA_CAEEL	cct-1	T-complex protein 1 subunit alpha OS=Caenorhabditis elegans GN=cct-1 PE=3 SV=2	58.77	0	0	8	8	0	1200000	1200000	0	1
	O62263_O62263_CAEEL	CELE_F54B3.1	3	3	97000	0.000182			O45552_O45552_CAEEL	acaa-2	2	3	120000	0.000531		P27798_CALR_CAEEL	crt-1	Calreticulin OS=Caenorhabditis elegans GN=crt-1 PE=3 SV=1	45.59	0	0	8	8	0	1400000	1400000	0	1
	Q95YF3_CGH1_CAEEL	cgh-1	3	3	4200000	0.0079			Q9BPN8_Y92H3_CAEEL	Y92H12BR.3	2	3	63000	0.00027		Q9GRZ9_Q9GRZ9_CAEEL	tcc-1	Transmembrane and Coiled-Coil protein OS=Caenorhabditis elegans GN=tcc-1 PE=1 SV=1	75.85	0	0	8	8	0	710000	710000	0	1
	B3CJ34_B3CJ34_CAEEL	gcn-1	3	3	180000	0.000345			O18033_O18033_CAEEL	nra-2	2	3	110000	0.000456		Q19126_Q19126_CAEEL	asb-2	ATP Synthase B homolog OS=Caenorhabditis elegans GN=asb-2 PE=1 SV=1	34.92	0	0	8	8	0	1600000	1600000	0	1
	Q03577_SYDC_CAEEL	drs-1	3	3	190000	0.000359			Q65XX1_Q65XX1_CAEEL	vbh-1	2	3	330000	0.0014		Q09936_YSE2_CAEEL	C53C9.2	Uncharacterized protein C53C9.2 OS=Caenorhabditis elegans GN=C53C9.2 PE=3 SV=2	44.79	0	0	8	8	0	1500000	1500000	0	1
	Q9N4I3_Q9N4I3_CAEEL	CELE_Y71F9AL.9	3	3	240000	0.000445			B7WN95_B7WN95_CAEEL	rpl-32	2	3	430000	0.00183		Q7Z071_Q7Z071_CAEEL	tnt-2	TropoNin T OS=Caenorhabditis elegans GN=tnt-2 PE=1 SV=1	36.93	3	3	7	10	320000	3700000	320000	1	11.5625
	Q9N5B3_Q9N5B3_CAEEL	CELE_W08E12.7	3	3	170000	0.000311			Q09544_ATPD_CAEEL	F58F12.1	2	3	420000	0.00177		Q22054_RS16_CAEEL	rps-16	40S ribosomal protein S16 OS=Caenorhabditis elegans GN=rps-16 PE=1 SV=3	16.31	6	6	7	7	970000	2900000	970000	1	2.98969
	H2L2C8_H2L2C8_CAEEL	atn-1	3	3	180000	0.000333			Q9TYP9_Q9TYP9_CAEEL	mca-2	2	3	270000	0.00115		Q09543_2AAA_CAEEL	paa-1	Probable serine/threonine-protein phosphatase PP2A regulatory subunit OS=Caenorhabditis elegans GN=paa-1 PE=3 SV=2	66.11	3	3	7	9	430000	910000	430000	1	2.11628
	P91128_RL13_CAEEL	rpl-13	3	3	490000	0.000915			G5ED31_G5ED31_CAEEL	ucr-2.1	2	2	380000	0.00161		H2KYR1_H2KYR1_CAEEL	vig-1	VIG (Drosophila Vasa Intronic Gene) ortholog OS=Caenorhabditis elegans GN=vig-1 PE=1 SV=1	40.38	4	4	6	7	320000	2100000	320000	1	6.5625
	Q17340_Q17340_CAEEL		3	3	260000	0.000487			Q23500_ACOC_CAEEL	aco-1	2	2	69000	0.000294		Q95XJ0_Q95XJ0_CAEEL	CELE_Y69A2AR.18	Uncharacterized protein OS=Caenorhabditis elegans GN=CELE_Y69A2AR.18 PE=1 SV=1	32.36	4	4	6	7	580000	2500000	580000	1	4.31034
	O01504_RLA2_CAEEL	rpa-2	2	4	210000	0.000396			Q20203_Q20203_CAEEL	csq-1	2	2	190000	0.000829		Q9N4H7_Q9N4H7_CAEEL	copa-1	Coatomer subunit alpha OS=Caenorhabditis elegans GN=copa-1 PE=1 SV=2	137.62	3	3	7	7	160000	800000	160000	1	5
	P91306_P91306_CAEEL	cey-2	2	3	270000	0.000509			G5EFP1_G5EFP1_CAEEL	rme-1	2	2	170000	0.000711		P19826_VINC_CAEEL	deb-1	Vinculin OS=Caenorhabditis elegans GN=deb-1 PE=3 SV=1	111.85	0	0	7	9	0	800000	800000	0	1
	Q53U86_Q53U86_CAEEL	sax-7	2	3	190000	0.000357			O17071_PRS10_CAEEL	rpt-4	2	2	98000	0.000419		Q9XW17_Q9XW17_CAEEL	car-1	Cytokinesis, Apoptosis, RNA-associated OS=Caenorhabditis elegans GN=car-1 PE=1 SV=1	37.59	2	2	7	7	240000	1300000	240000	1	5.41667
	O44480_RL18A_CAEEL	rpl-20	2	3	1200000	0.00226			O01541_SYAC_CAEEL	aars-2	2	2	97000	0.000414		G5EEK9_G5EEK9_CAEEL	vha-5	V-type proton ATPase subunit a OS=Caenorhabditis elegans GN=vha-5 PE=1 SV=1	99.25	2	2	7	7	120000	960000	120000	1	8
	Q9UB28_Q9UB28_CAEEL	let-805	2	3	160000	0.000308			Q18074_Q18074_CAEEL	C18B2.3	2	2	210000	0.000893		Q53U86_Q53U86_CAEEL	sax-7	SAX-7 SHORTFORM OS=Caenorhabditis elegans GN=sax-7 PE=1 SV=1	127.8	2	3	6	6	190000	600000	190000	1	3.15789
	O45734_O45734_CAEEL	cpl-1	2	3	300000	0.00057			Q9U1X9_Q9U1X9_CAEEL	rla-2	2	2	300000	0.00128		G5EBY3_G5EBY3_CAEEL	nmy-2	Non-muscle MYosin OS=Caenorhabditis elegans GN=nmy-2 PE=1 SV=1	231.1	4	4	5	5	230000	300000	230000	1	1.30435
	Q9XW17_Q9XW17_CAEEL	car-1	2	2	240000	0.000452			G5EG62_G5EG62_CAEEL	unc-45	2	2	130000	0.000568		O02640_MDHM_CAEEL	mdh-2	Probable malate dehydrogenase, mitochondrial OS=Caenorhabditis elegans GN=mdh-2 PE=3 SV=1	35.1	1	1	7	8	51000	2000000	51000	1	39.2157
	Q9U9J8_Q9U9J8_CAEEL	unc-70	2	2	100000	0.000187			Q19663_Q19663_CAEEL	CELE_F21C10.7	2	2	130000	0.00055		O02286_O02286_CAEEL	pck-2	Phosphoenolypyruvate CarboxyKinase OS=Caenorhabditis elegans GN=pck-2 PE=1 SV=1	73.38	1	1	7	7	23000	820000	23000	1	35.6522
	P53588_SUCB1_CAEEL	F47B10.1	2	2	84000	0.000157			O76371_O76371_CAEEL	rpt-5	2	2	140000	0.000619		P34455_ACON_CAEEL	aco-2	Probable aconitate hydratase, mitochondrial OS=Caenorhabditis elegans GN=aco-2 PE=3 SV=2	83.99	1	1	7	7	40000	1000000	40000	1	25
	P48150_RS14_CAEEL	rps-14	2	2	380000	0.000716			Q19713_SYFB_CAEEL	frs-2	2	2	110000	0.000489		Q21281_MUP4_CAEEL	mup-4	Transmembrane matrix receptor MUP-4 OS=Caenorhabditis elegans GN=mup-4 PE=1 SV=4	229.9	0	0	7	8	0	600000	600000	0	1
	Q19626_VATB_CAEEL	vha-12	2	2	200000	0.000379			Q05036_YLA4_CAEEL	C30C11.4	2	2	120000	0.000494		Q20219_Q20219_CAEEL	drd-2	Dietary restriction down regulated OS=Caenorhabditis elegans GN=drd-2 PE=1 SV=2	243.22	1	1	7	7	36000	760000	36000	1	21.1111
	Q9N4I4_RL10A_CAEEL	rpl-10a	2	2	780000	0.00146			Q23089_Q23089_CAEEL	xpo-1	2	2	160000	0.000696		Q9XXU9_VATC_CAEEL	vha-11	V-type proton ATPase subunit C OS=Caenorhabditis elegans GN=vha-11 PE=2 SV=1	43.43	1	1	7	7	37000	1100000	37000	1	29.7297
	Q8I4M5_GLS1_CAEEL	gls-1	2	2	120000	0.000231			P19626_MLR2_CAEEL	mlc-2	2	2	95000	0.000408		G4SLH0_TTN1_CAEEL	ttn-1	Titin homolog OS=Caenorhabditis elegans GN=ttn-1 PE=1 SV=2	2055.47	2	2	6	6	540000	1300000	540000	1	2.40741
	O45499_RS26_CAEEL	rps-26	2	2	430000	0.000805			O16303_O16303_CAEEL	dnj-19	2	2	63000	0.000267		Q21351_Q21351_CAEEL	gtbp-1	Ras-Gtpase-activating protein SH3 (Three) domain-Binding Protein OS=Caenorhabditis elegans GN=gtbp-1 PE=1 SV=2	52.42	0	0	7	8	0	1000000	1000000	0	1
	Q94300_RL11_CAEEL	rpl-11.1	2	2	550000	0.00104			Q18038_Q18038_CAEEL	let-716	2	2	75000	0.000322		P90795_GPDM_CAEEL	T25G3.4	Probable glycerol-3-phosphate dehydrogenase, mitochondrial OS=Caenorhabditis elegans GN=T25G3.4 PE=3 SV=2	80.76	1	1	7	7	2300000	2800000	2300000	1	1.21739
	O18240_O18240_CAEEL	rps-18	2	2	270000	0.000509			G5EDF4_G5EDF4_CAEEL	abts-1	2	2	160000	0.00068		Q93714_IDH3A_CAEEL	idha-1	Probable isocitrate dehydrogenase [NAD] subunit alpha, mitochondrial OS=Caenorhabditis elegans GN=idha-1 PE=3 SV=3	38.44	0	0	7	7	0	1200000	1200000	0	1
	Q95XT5_Q95XT5_CAEEL	trap-1	2	2	110000	0.000214			P91194_P91194_CAEEL	CELE_D2092.4	2	2	160000	0.000679		P51403_RS2_CAEEL	rps-2	40S ribosomal protein S2 OS=Caenorhabditis elegans GN=rps-2 PE=3 SV=1	28.94	0	0	7	7	0	2600000	2600000	0	1
	Q09508_SDHA_CAEEL	sdha-1	2	2	140000	0.00026			Q8WQA8_Q8WQA8_CAEEL	rps-20	2	2	1100000	0.00467		Q17405_YQ02_CAEEL	AC3.5	Aminopeptidase-like protein AC3.5 OS=Caenorhabditis elegans GN=AC3.5 PE=1 SV=2	122.64	0	0	7	7	0	630000	630000	0	1
	Q9XVE9_Q9XVE9_CAEEL	rpl-14	2	2	950000	0.00178			P34652_CALX_CAEEL	cnx-1	2	2	93000	0.000398		Q9N358_TCPQ_CAEEL	cct-8	T-complex protein 1 subunit theta OS=Caenorhabditis elegans GN=cct-8 PE=1 SV=3	59.7	0	0	7	7	0	810000	810000	0	1
	P91453_P91453_CAEEL	CELE_T19B4.5	2	2	230000	0.000434			G5EDL9_G5EDL9_CAEEL	CELE_ZK1321.4	2	2	260000	0.0011		P53014_MLE_CAEEL	mlc-3	Myosin, essential light chain OS=Caenorhabditis elegans GN=mlc-3 PE=3 SV=1	17.13	0	0	7	7	0	1100000	1100000	0	1
	O44565_O44565_CAEEL	lam-1	2	2	80000	0.000151			P30642_EIF3D_CAEEL	eif-3.D	2	2	110000	0.000471		KV2A7_MOUSE		Ig kappa chain V-II region 26-10 OS=Mus musculus PE=1 SV=1	12.27	6	165	4	128	47000000000	16000000000	16000000000	2.9375	1
	Q9N4J8_Q9N4J8_CAEEL	cct-3	2	2	130000	0.000251			Q09517_LE767_CAEEL	let-767	2	2	330000	0.00143		G5EGB1_G5EGB1_CAEEL	lec-2	Galectin OS=Caenorhabditis elegans GN=lec-2 PE=1 SV=1	31.28	5	6	6	7	720000	8000000	720000	1	11.1111
	Q9BKU4_PHB1_CAEEL	phb-1	2	2	270000	0.000512			Q18036_Q18036_CAEEL	C16A3.5	2	2	140000	0.000578		O45815_O45815_CAEEL	act-5	ACTin OS=Caenorhabditis elegans GN=act-5 PE=1 SV=1	41.85	4	5	6	6	1400000	5900000	1400000	1	4.21429
	P61866_RL12_CAEEL	rpl-12	2	2	660000	0.00124			Q23223_MTR4_CAEEL	mtr-4	2	2	93000	0.000397		P18947_VIT4_CAEEL	vit-4	Vitellogenin-4 OS=Caenorhabditis elegans GN=vit-4 PE=1 SV=3	186.19	4	5	6	6	540000	2400000	540000	1	4.44444
	Q21443_LMN1_CAEEL	lmn-1	2	2	160000	0.000294			Q93353_IDH3B_CAEEL	idhb-1	2	2	130000	0.000543		Q22099_SYK_CAEEL	krs-1	Lysine--tRNA ligase OS=Caenorhabditis elegans GN=krs-1 PE=3 SV=1	65.1	5	5	6	6	250000	750000	250000	1	3
	G5EEK9_G5EEK9_CAEEL	vha-5	2	2	120000	0.000227			Q10051_PRP19_CAEEL	prp-19	2	2	180000	0.00075		Q09533_RL10_CAEEL	rpl-10	60S ribosomal protein L10 OS=Caenorhabditis elegans GN=rpl-10 PE=3 SV=1	24.73	4	5	6	6	340000	2600000	340000	1	7.64706
	P91917_OLA1_CAEEL	ola-1	2	2	63000	0.000119			Q09475_YP93_CAEEL	C28H8.3	2	2	180000	0.000783		P48150_RS14_CAEEL	rps-14	40S ribosomal protein S14 OS=Caenorhabditis elegans GN=rps-14 PE=3 SV=1	16.24	2	2	6	8	380000	1900000	380000	1	5
	Q19007_Q19007_CAEEL	nap-1	2	2	58000	0.000109			Q9TZS5_Q9TZS5_CAEEL	cct-7	2	2	270000	0.00116		Q9XVP0_RS15_CAEEL	rps-15	40S ribosomal protein S15 OS=Caenorhabditis elegans GN=rps-15 PE=1 SV=3	17.23	4	4	6	6	720000	1900000	720000	1	2.63889
	P36573_LEC1_CAEEL	lec-1	2	2	610000	0.00115			O45218_ADAS_CAEEL	ads-1	2	2	160000	0.000673		Q7K798_Q7K798_CAEEL	pab-1	Polyadenylate-binding protein OS=Caenorhabditis elegans GN=pab-1 PE=1 SV=1	64.73	4	4	5	5	290000	1400000	290000	1	4.82759
	Q18823_LAM2_CAEEL	lam-2	2	2	110000	0.000206			O61856_ILVBL_CAEEL	T26C12.1	2	2	95000	0.000405		Q95Y90_RL9_CAEEL	rpl-9	60S ribosomal protein L9 OS=Caenorhabditis elegans GN=rpl-9 PE=3 SV=1	21.49	3	3	6	6	330000	2000000	330000	1	6.06061
	P17329_G3P2_CAEEL	gpd-2	2	2	280000	0.000519			O44144_O44144_CAEEL	perm-4	2	2	290000	0.00124		Q9N5V3_Q9N5V3_CAEEL	imb-3	IMportin Beta family OS=Caenorhabditis elegans GN=imb-3 PE=1 SV=2	121.95	2	2	6	7	180000	1000000	180000	1	5.55556
	A8WIR1_A8WIR1_CAEEL	rps-22	2	2	370000	0.000699			Q94360_NDUS7_CAEEL	nduf-7	2	2	150000	0.000627		P17329_G3P2_CAEEL	gpd-2	Glyceraldehyde-3-phosphate dehydrogenase 2 OS=Caenorhabditis elegans GN=gpd-2 PE=3 SV=2	36.43	2	2	6	7	280000	1300000	280000	1	4.64286
	B7FAR9_B7FAR9_CAEEL	CELE_Y43F8B.1	2	2	130000	0.000238			Q95008_PSA5_CAEEL	pas-5	2	2	97000	0.000415		P54812_TERA2_CAEEL	cdc-48.2	Transitional endoplasmic reticulum ATPase homolog 2 OS=Caenorhabditis elegans GN=cdc-48.2 PE=1 SV=2	89.58	3	3	6	6	230000	1200000	230000	1	5.21739
	O18650_RS19_CAEEL	rps-19	2	2	210000	0.000388			P34446_PAT2_CAEEL	pat-2	2	2	100000	0.000438		Q9N4I3_Q9N4I3_CAEEL	CELE_Y71F9AL.9	Uncharacterized protein OS=Caenorhabditis elegans GN=CELE_Y71F9AL.9 PE=1 SV=1	32.17	3	3	6	6	240000	1100000	240000	1	4.58333
	O01692_RS17_CAEEL	rps-17	2	2	390000	0.000732			Q8IA49_Q8IA49_CAEEL	mdh-1	2	2	20000000	0.0861		Q18599_Q18599_CAEEL	acer-1	ACEtyl-CoA Regulator OS=Caenorhabditis elegans GN=acer-1 PE=1 SV=3	50.72	4	4	5	5	450000	930000	450000	1	2.06667
	Q21926_SYIC_CAEEL	irs-1	2	2	120000	0.000226			P91913_RLA1_CAEEL	rla-1	2	2	540000	0.00233		Q9N5B3_Q9N5B3_CAEEL	CELE_W08E12.7	Uncharacterized protein OS=Caenorhabditis elegans GN=CELE_W08E12.7 PE=1 SV=1	43.01	3	3	5	6	170000	430000	170000	1	2.52941
	Q95Y04_RS28_CAEEL	rps-28	2	2	470000	0.000877			O01530_ASP6_CAEEL	asp-6	2	2	270000	0.00115		Q21481_Q21481_CAEEL	dhs-28	DeHydrogenases, Short chain OS=Caenorhabditis elegans GN=dhs-28 PE=1 SV=1	46.23	1	1	6	7	50000	1500000	50000	1	30
	P54412_EF1G_CAEEL	eef-1G	2	2	310000	0.000582			A5JYX4_A5JYX4_CAEEL	dhs-3	2	2	120000	0.000503		Q86S66_NACA_CAEEL	icd-2	Nascent polypeptide-associated complex subunit alpha OS=Caenorhabditis elegans GN=icd-2 PE=1 SV=1	22.06	3	3	5	5	450000	1600000	450000	1	3.55556
	G4S034_G4S034_CAEEL	spc-1	2	2	110000	0.000214			Q18885_BTF3_CAEEL	icd-1	2	2	240000	0.00104		G5ECZ2_G5ECZ2_CAEEL	ret-1	Reticulon-like protein OS=Caenorhabditis elegans GN=ret-1 PE=1 SV=1	361.83	3	3	5	5	190000	820000	190000	1	4.31579
	O44400_F37C4_CAEEL	F37C4.5	2	2	86000	0.000161			Q20774_Q20774_CAEEL	dnj-13	2	2	99000	0.000425		Q9N4J8_Q9N4J8_CAEEL	cct-3	T-complex protein 1 subunit gamma OS=Caenorhabditis elegans GN=cct-3 PE=1 SV=3	60.42	2	2	6	6	130000	850000	130000	1	6.53846
	O01868_RL24_CAEEL	rpl-24.1	2	2	410000	0.000764			Q86G90_Q86G90_CAEEL	npp-9	2	2	310000	0.00134		Q95YF3_CGH1_CAEEL	cgh-1	ATP-dependent RNA helicase cgh-1 OS=Caenorhabditis elegans GN=cgh-1 PE=1 SV=1	48.68	3	3	5	5	4200000	750000	750000	5.6	1
	Q1XFY9_Q1XFY9_CAEEL	rps-24	2	2	270000	0.000507			Q9U2G0_U520_CAEEL	Y46G5A.4	2	2	140000	0.000604		Q21926_SYIC_CAEEL	irs-1	Isoleucine--tRNA ligase, cytoplasmic OS=Caenorhabditis elegans GN=irs-1 PE=3 SV=1	129.93	2	2	6	6	120000	630000	120000	1	5.25
	G5EFM7_G5EFM7_CAEEL	CELE_F18C12.3	2	2	120000	0.000225			Q95XQ8_Q95XQ8_CAEEL	mcm-4	2	2	130000	0.000542		Q09508_SDHA_CAEEL	sdha-1	Succinate dehydrogenase [ubiquinone] flavoprotein subunit, mitochondrial OS=Caenorhabditis elegans GN=sdha-1 PE=2 SV=3	70.35	2	2	5	5	140000	790000	140000	1	5.64286
	Q20655_14332_CAEEL	ftt-2	2	2	110000	0.0002			O18178_O18178_CAEEL	pptr-1	2	2	93000	0.000399		P46563_ALF2_CAEEL	aldo-2	Fructose-bisphosphate aldolase 2 OS=Caenorhabditis elegans GN=aldo-2 PE=2 SV=1	38.82	1	1	6	6	21000	630000	21000	1	30
	Q17967_PDI1_CAEEL	pdi-1	2	2	130000	0.000253			Q9N3T5_Q9N3T5_CAEEL	spg-7	2	2	200000	0.000838		Q09996_SYLC_CAEEL	lrs-1	Leucine--tRNA ligase OS=Caenorhabditis elegans GN=lrs-1 PE=3 SV=2	134.43	1	1	6	6	17000	550000	17000	1	32.3529
	P91914_RL27_CAEEL	rpl-27	2	2	220000	0.000413			V6CJX7_V6CJX7_CAEEL	hecd-1	2	2	120000	0.000511		Q9NLD1_Q9NLD1_CAEEL	hrp-2	HnRNP A1 homolog OS=Caenorhabditis elegans GN=hrp-2 PE=1 SV=2	65.88	1	1	6	6	50000	700000	50000	1	14
	G5EEI4_G5EEI4_CAEEL	asp-1	2	2	38000	7.09e-05			Q9TZC4_ILKH_CAEEL	pat-4	2	2	140000	0.000612		P19625_MLR1_CAEEL	mlc-1	Myosin regulatory light chain 1 OS=Caenorhabditis elegans GN=mlc-1 PE=3 SV=1	18.61	3	3	4	4	940000	1800000	940000	1	1.91489
	Q9N5V3_Q9N5V3_CAEEL	imb-3	2	2	180000	0.000329			P17343_GBB1_CAEEL	gpb-1	2	2	120000	0.00053		Q94269_Q94269_CAEEL	CELE_K10C2.1	Carboxypeptidase OS=Caenorhabditis elegans GN=CELE_K10C2.1 PE=1 SV=2	256.27	0	0	6	7	0	800000	800000	0	1
	Q9N4Y8_Q9N4Y8_CAEEL	nuo-5	2	2	110000	0.000197			P34552_ALXA_CAEEL	alx-1	2	2	210000	0.000919		Q17340_Q17340_CAEEL		Putative uncharacterized protein (Fragment) OS=Caenorhabditis elegans PE=2 SV=1	61.05	3	3	4	4	260000	630000	260000	1	2.42308
	G4SLH0_TTN1_CAEEL	ttn-1	2	2	540000	0.00102			Q8WTL6_Q8WTL6_CAEEL	hpo-29	2	2	110000	0.000484		P91871_P91871_CAEEL	fasn-1	Fatty Acid SyNthase OS=Caenorhabditis elegans GN=fasn-1 PE=1 SV=2	289.04	0	0	6	6	0	670000	670000	0	1
	P17140_CO4A2_CAEEL	let-2	2	2	320000	0.000605			P34369_PRP8_CAEEL	prp-8	2	2	130000	0.000546		P45971_OST48_CAEEL	ostb-1	Dolichyl-diphosphooligosaccharide--protein glycosyltransferase 48 kDa subunit OS=Caenorhabditis elegans GN=ostb-1 PE=3 SV=1	48.73	1	1	5	5	35000	1600000	35000	1	45.7143
	P49180_RL35A_CAEEL	rpl-33	2	2	170000	0.000317			Q09541_TPP2_CAEEL	tpp-2	2	2	170000	0.00072		Q18115_PSMD1_CAEEL	rpn-2	26S proteasome non-ATPase regulatory subunit 1 OS=Caenorhabditis elegans GN=rpn-2 PE=3 SV=4	105.94	0	0	6	6	0	740000	740000	0	1
	P52713_MMSA_CAEEL	alh-8	2	2	150000	0.000275			G5EFG4_G5EFG4_CAEEL	abcf-2	2	2	340000	0.00146		Q22498_COPG_CAEEL	T14G10.5	Probable coatomer subunit gamma OS=Caenorhabditis elegans GN=T14G10.5 PE=3 SV=1	96.24	0	0	6	6	0	530000	530000	0	1
	Q18947_Q18947_CAEEL	CELE_D1054.11	1	3	33000	6.14e-05			Q19869_RL26_CAEEL	rpl-26	2	2	510000	0.00216		Q86CZ9_Q86CZ9_CAEEL	ant-1.1	Adenine Nucleotide Translocator OS=Caenorhabditis elegans GN=ant-1.1 PE=1 SV=1	13.86	5	6	4	5	3100000	8600000	3100000	1	2.77419
	O61199_ODO1_CAEEL	ogdh-1	1	2	110000	0.000206			P52274_TBA8_CAEEL	tba-8	2	2	140000	0.000581		Q23312_RS7_CAEEL	rps-7	40S ribosomal protein S7 OS=Caenorhabditis elegans GN=rps-7 PE=3 SV=1	22.04	5	6	4	4	630000	1800000	630000	1	2.85714
	G5EGA5_FAT2_CAEEL	fat-2	1	2	99000	0.000186			Q95X44_Q95X44_CAEEL	vha-8	2	2	260000	0.00109		O45946_RL18_CAEEL	rpl-18	60S ribosomal protein L18 OS=Caenorhabditis elegans GN=rpl-18 PE=3 SV=1	20.98	4	4	5	5	810000	2900000	810000	1	3.58025
	G5ED07_G5ED07_CAEEL	pdi-3	1	2	140000	0.000264			Q18787_PRS7_CAEEL	rpt-1	2	2	200000	0.000847		O02639_RL19_CAEEL	rpl-19	60S ribosomal protein L19 OS=Caenorhabditis elegans GN=rpl-19 PE=3 SV=1	23.64	3	3	5	6	660000	3600000	660000	1	5.45455
	O45181_O45181_CAEEL	CELE_K07H8.10	1	1	72000	0.000135			Q20053_Q20053_CAEEL	asb-1	2	2	200000	0.000864		P51404_RS13_CAEEL	rps-13	40S ribosomal protein S13 OS=Caenorhabditis elegans GN=rps-13 PE=3 SV=2	17.31	4	4	5	5	730000	1900000	730000	1	2.60274
	Q11117_LMP1_CAEEL	lmp-1	1	1	43000	8.12e-05			G5EFU3_G5EFU3_CAEEL	lea-1	2	2	160000	0.0007		Q95QM8_Q95QM8_CAEEL	gfat-1	Glutamine-Fructose 6-phosphate AminoTransferase homolog OS=Caenorhabditis elegans GN=gfat-1 PE=1 SV=1	79.49	3	4	5	5	170000	390000	170000	1	2.29412
	O17953_DLDH_CAEEL	dld-1	1	1	15000	2.79e-05			G5EEA8_G5EEA8_CAEEL	nex-1	2	2	200000	0.000869		Q9NEN6_RS6_CAEEL	rps-6	40S ribosomal protein S6 OS=Caenorhabditis elegans GN=rps-6 PE=1 SV=1	28.12	4	4	4	4	2100000	1300000	1300000	1.61538	1
	Q19969_IMA3_CAEEL	ima-3	1	1	56000	0.000104			Q9U329_Q9U329_CAEEL	CELE_W09C5.8	2	2	270000	0.00116		O45577_O45577_CAEEL	cpf-2	Cleavage and Polyadenylation Factor OS=Caenorhabditis elegans GN=cpf-2 PE=1 SV=1	37.01	4	4	3	4	550000	290000	290000	1.89655	1
	P46563_ALF2_CAEEL	aldo-2	1	1	21000	4.02e-05			P34466_CLU_CAEEL	clu-1	2	2	190000	0.000818		O44480_RL18A_CAEEL	rpl-20	60S ribosomal protein L18a OS=Caenorhabditis elegans GN=rpl-20 PE=3 SV=2	20.95	2	3	5	5	1200000	2300000	1200000	1	1.91667
	Q18943_Q18943_CAEEL	CELE_D1054.10	1	1	39000	7.33e-05			P34662_RL35_CAEEL	rpl-35	2	2	740000	0.00318		Q9GYF1_TNNI2_CAEEL	unc-27	Troponin I 2 OS=Caenorhabditis elegans GN=unc-27 PE=2 SV=2	27.54	1	1	5	7	130000	1500000	130000	1	11.5385
	Q20647_R23A2_CAEEL	rpl-25.2	1	1	240000	0.000446			G5EGU1_G5EGU1_CAEEL	egl-30	2	2	110000	0.000461		P91128_RL13_CAEEL	rpl-13	60S ribosomal protein L13 OS=Caenorhabditis elegans GN=rpl-13 PE=3 SV=1	23.74	3	3	5	5	490000	2600000	490000	1	5.30612
	P18833_COL8_CAEEL	col-8	1	1	750000	0.0014			Q23120_RSP2_CAEEL	rsp-2	2	2	210000	0.000889		P17140_CO4A2_CAEEL	let-2	Collagen alpha-2(IV) chain OS=Caenorhabditis elegans GN=let-2 PE=1 SV=2	167.65	2	2	5	6	320000	9400000	320000	1	29.375
	P91374_RL15_CAEEL	rpl-15	1	1	130000	0.000236			G5EFE0_G5EFE0_CAEEL	eps-8	2	2	130000	0.000544		Q19626_VATB_CAEEL	vha-12	Probable V-type proton ATPase subunit B OS=Caenorhabditis elegans GN=vha-12 PE=3 SV=1	54.72	2	2	5	5	200000	1200000	200000	1	6
	Q21473_Q21473_CAEEL	aqp-7	1	1	120000	0.000221			Q17880_Q17880_CAEEL	nuo-1	2	2	170000	0.00073		Q20655_14332_CAEEL	ftt-2	14-3-3-like protein 2 OS=Caenorhabditis elegans GN=ftt-2 PE=1 SV=1	28.05	2	2	5	5	110000	680000	110000	1	6.18182
	Q9U2Q9_GSK3_CAEEL	gsk-3	1	1	57000	0.000108			Q9TZQ3_PGL1_CAEEL	pgl-1	2	2	230000	0.000977		P34689_GLH1_CAEEL	glh-1	ATP-dependent RNA helicase glh-1 OS=Caenorhabditis elegans GN=glh-1 PE=1 SV=3	79.73	1	1	5	6	68000	570000	68000	1	8.38235
	Q9XUY5_AT1B3_CAEEL	nkb-3	1	1	30000	5.6e-05			Q17948_Q17948_CAEEL	pptr-2	2	2	130000	0.000573		Q9N4Y8_Q9N4Y8_CAEEL	nuo-5	NADH Ubiquinone Oxidoreductase OS=Caenorhabditis elegans GN=nuo-5 PE=1 SV=1	79.31	2	2	5	5	110000	750000	110000	1	6.81818
	O02286_O02286_CAEEL	pck-2	1	1	23000	4.33e-05			O44451_ODPB_CAEEL	pdhb-1	2	2	190000	0.000805		Q11067_PDIA6_CAEEL	tag-320	Probable protein disulfide-isomerase A6 OS=Caenorhabditis elegans GN=tag-320 PE=3 SV=1	47.7	1	1	5	5	24000	390000	24000	1	16.25
	Q11067_PDIA6_CAEEL	tag-320	1	1	24000	4.46e-05			P46548_NMT_CAEEL	nmt-1	2	2	140000	0.000584		Q20626_Q20626_CAEEL	CELE_F49E2.5	Uncharacterized protein OS=Caenorhabditis elegans GN=CELE_F49E2.5 PE=1 SV=3	133.74	0	0	5	6	0	650000	650000	0	1
	P91156_P91156_CAEEL	acin-1	1	1	5600	1.05e-05			Q9NA80_SIN1_CAEEL	sinh-1	2	2	18000000	0.0763		Q19007_Q19007_CAEEL	nap-1	Nucleosome Assembly Protein OS=Caenorhabditis elegans GN=nap-1 PE=1 SV=1	35.64	2	2	4	4	58000	420000	58000	1	7.24138
	P49041_RS5_CAEEL	rps-5	1	1	12000	2.23e-05			G4SL51_G4SL51_CAEEL	pqn-52	1	2	240000	0.00101		Q9NEW6_RSP3_CAEEL	rsp-3	Probable splicing factor, arginine/serine-rich 3 OS=Caenorhabditis elegans GN=rsp-3 PE=1 SV=2	28.66	1	1	5	5	140000	650000	140000	1	4.64286
	P48727_GLC7B_CAEEL	gsp-2	1	1	54000	0.000101			P0DM42_ACT3_CAEEL	act-3	1	2	2600000	0.0113		G5EDE8_G5EDE8_CAEEL	ile-1	ERGIC-53-like protein OS=Caenorhabditis elegans GN=ile-1 PE=1 SV=1	54.94	1	1	5	5	55000	380000	55000	1	6.90909
	Q93573_TCTP_CAEEL	tct-1	1	1	71000	0.000133			G5ECZ1_G5ECZ1_CAEEL	unc-44	1	2	130000	0.000573		P50093_PHB2_CAEEL	phb-2	Mitochondrial prohibitin complex protein 2 OS=Caenorhabditis elegans GN=phb-2 PE=1 SV=2	32.65	1	1	5	5	92000	670000	92000	1	7.28261
	O45148_O45148_CAEEL	dlst-1	1	1	28000	5.3e-05			Q19699_Q19699_CAEEL	gfat-2	1	2	180000	0.000755		Q9XWI6_EIF3B_CAEEL	eif-3.B	Eukaryotic translation initiation factor 3 subunit B OS=Caenorhabditis elegans GN=eif-3.B PE=3 SV=2	83.01	1	1	5	5	20000	410000	20000	1	20.5
	G5EFR6_G5EFR6_CAEEL	mca-1	1	1	75000	0.000141			H2KZA5_H2KZA5_CAEEL	CELE_R148.3	1	2	76000	0.000324		Q8I4D3_Q8I4D3_CAEEL	CELE_Y43F8B.1	Uncharacterized protein OS=Caenorhabditis elegans GN=CELE_Y43F8B.1 PE=1 SV=1	35.74	0	0	5	6	0	470000	470000	0	1
	Q9TYW1_Q9TYW1_CAEEL	vha-19	1	1	52000	9.7e-05			Q23447_Q23447_CAEEL	CELE_ZK180.6	1	2	170000	0.000748		H2KYY8_H2KYY8_CAEEL	pat-12	Paralysed Arrest at Two-fold OS=Caenorhabditis elegans GN=pat-12 PE=1 SV=1	47.11	0	0	5	6	0	3400000	3400000	0	1
	Q8T3D2_Q8T3D2_CAEEL	CELE_T08G11.1	1	1	26000	4.84e-05			Q9NEQ0_FAT1_CAEEL	fat-1	1	2	180000	0.000759		Q09501_IFP1_CAEEL	ifp-1	Intermediate filament protein ifp-1 OS=Caenorhabditis elegans GN=ifp-1 PE=3 SV=1	89	0	0	5	5	0	490000	490000	0	1
	Q18026_KYNU_CAEEL	flu-2	1	1	32000	6.04e-05			Q19973_Q19973_CAEEL	cec-5	1	1	77000	0.00033		Q19020_DYHC_CAEEL	dhc-1	Dynein heavy chain, cytoplasmic OS=Caenorhabditis elegans GN=dhc-1 PE=1 SV=1	521.25	0	0	5	5	0	290000	290000	0	1
	O02328_EIF3C_CAEEL	eif-3.C	1	1	51000	9.52e-05			P49049_IMP2_CAEEL	imp-2	1	1	34000	0.000144		Q21884_Q21884_CAEEL	CELE_R09H10.5	Uncharacterized protein OS=Caenorhabditis elegans GN=CELE_R09H10.5 PE=1 SV=2	177	0	0	5	5	0	500000	500000	0	1
	G5EGL2_G5EGL2_CAEEL	CELE_T28D6.6	1	1	19000	3.61e-05			P34528_YM67_CAEEL	K12H4.7	1	1	50000	0.000212		G5EGP4_G5EGP4_CAEEL	vha-6	V-type proton ATPase subunit a OS=Caenorhabditis elegans GN=vha-6 PE=1 SV=1	98.48	0	0	5	5	0	530000	530000	0	1
	Q8MXR6_Q8MXR6_CAEEL	sqd-1	1	1	55000	0.000103			Q20306_Q20306_CAEEL	abcf-3	1	1	17000	7.26e-05		Q18685_UN112_CAEEL	unc-112	Protein unc-112 OS=Caenorhabditis elegans GN=unc-112 PE=1 SV=1	82.3	0	0	5	5	0	410000	410000	0	1
	Q19877_RS23_CAEEL	rps-23	1	1	300000	0.000554			Q23382_Q23382_CAEEL	ccdc-47	1	1	51000	0.000218		Q9TYL9_Q9TYL9_CAEEL	copb-1	Coatomer subunit beta OS=Caenorhabditis elegans GN=copb-1 PE=1 SV=1	107.46	0	0	5	5	0	360000	360000	0	1
	P24894_COX2_CAEEL	cox-2	1	1	110000	0.000206			Q94142_Q94142_CAEEL		1	1	32000	0.000138		B7WNA0_B7WNA0_CAEEL	pyk-1	Pyruvate kinase OS=Caenorhabditis elegans GN=pyk-1 PE=1 SV=1	100.52	0	0	5	5	0	710000	710000	0	1
	Q09996_SYLC_CAEEL	lrs-1	1	1	17000	3.12e-05			Q21230_IF2B_CAEEL	K04G2.1	1	1	19000	7.97e-05		P34339_EIF3A_CAEEL	egl-45	Eukaryotic translation initiation factor 3 subunit A OS=Caenorhabditis elegans GN=egl-45 PE=3 SV=1	124.33	0	0	5	5	0	530000	530000	0	1
	Q22505_Q22505_CAEEL	immt-1	1	1	53000	9.86e-05			Q19324_Q19324_CAEEL	rpn-5	1	1	43000	0.000185		Q22370_Q22370_CAEEL	ucr-2.2	Ubiquinol-Cytochrome c oxidoReductase complex OS=Caenorhabditis elegans GN=ucr-2.2 PE=1 SV=2	44.19	0	0	5	5	0	330000	330000	0	1
	Q23670_TOP2_CAEEL	K12D12.1	1	1	37000	6.85e-05			G5EC98_G5EC98_CAEEL	ctps-1	1	1	58000	0.000247		P34575_CISY_CAEEL	cts-1	Probable citrate synthase, mitochondrial OS=Caenorhabditis elegans GN=cts-1 PE=3 SV=1	51.51	0	0	5	5	0	740000	740000	0	1
	P34455_ACON_CAEEL	aco-2	1	1	40000	7.48e-05			G5EDY8_G5EDY8_CAEEL	drp-1	1	1	65000	0.00028		Q19825_SYRC_CAEEL	rrt-1	Probable arginine--tRNA ligase, cytoplasmic OS=Caenorhabditis elegans GN=rrt-1 PE=3 SV=2	80.84	0	0	5	5	0	370000	370000	0	1
	O16929_O16929_CAEEL	symk-1	1	1	22000	4.15e-05			Q95XS1_Q95XS1_CAEEL	trap-3	1	1	86000	0.000369		Q86S26_Q86S26_CAEEL	pmp-5	Peroxisomal Membrane Protein related OS=Caenorhabditis elegans GN=pmp-5 PE=1 SV=2	72.42	0	0	5	5	0	450000	450000	0	1
	Q9GZH4_RPN1_CAEEL	ribo-1	1	1	4900000	0.00924			Q27487_CATA1_CAEEL	ctl-2	1	1	100000	0.00043		Q9UB95_Q9UB95_CAEEL		Lipoprotein receptor OS=Caenorhabditis elegans PE=2 SV=1	102.94	5	5	0	0	930000	0	930000	1	0
	Q23621_Q23621_CAEEL	gdh-1	1	1	67000	0.000126			G5ED33_G5ED33_CAEEL	eps-8	1	1	32000	0.000135		Q9XVF7_RL8_CAEEL	rpl-8	60S ribosomal protein L8 OS=Caenorhabditis elegans GN=rpl-8 PE=3 SV=1	28.19	0	0	5	5	0	1400000	1400000	0	1
	Q9NLD1_Q9NLD1_CAEEL	hrp-2	1	1	50000	9.41e-05			Q21531_Q21531_CAEEL	ifg-1	1	1	41000	0.000174		Q20121_Q20121_CAEEL	acs-4	Fatty Acid CoA Synthetase family OS=Caenorhabditis elegans GN=acs-4 PE=1 SV=2	81.2	0	0	5	5	0	490000	490000	0	1
	O17218_O17218_CAEEL	rps-22	1	1	21000	3.88e-05			B3WFT8_B3WFT8_CAEEL	C14F11.4	1	1	82000	0.000349		A0A0K3AT74_A0A0K3AT74_CAEEL	fln-2	FiLamiN (Actin binding protein) homolog OS=Caenorhabditis elegans GN=fln-2 PE=1 SV=1	361.79	0	0	5	5	0	260000	260000	0	1
	D0PV95_D0PV95_CAEEL	laf-1	1	1	47000	8.82e-05			Q9TYV5_Q9TYV5_CAEEL	nol-1	1	1	86000	0.000366		Q20168_COPB2_CAEEL	copb-2	Probable coatomer subunit beta' OS=Caenorhabditis elegans GN=copb-2 PE=3 SV=3	111.04	0	0	5	5	0	470000	470000	0	1
	H2KYS2_H2KYS2_CAEEL	C14F11.4	1	1	83000	0.000156			P90731_P90731_CAEEL	acly-2	1	1	420000	0.0018		Q22508_Q22508_CAEEL	tag-18	Uncharacterized protein OS=Caenorhabditis elegans GN=tag-18 PE=1 SV=1	24.41	0	0	5	5	0	720000	720000	0	1
	Q9NEW6_RSP3_CAEEL	rsp-3	1	1	140000	0.000253			Q19371_Q19371_CAEEL	sec-24.1	1	1	8600	3.66e-05		Q23158_Q23158_CAEEL	atn-1	AcTiniN OS=Caenorhabditis elegans GN=atn-1 PE=1 SV=1	107.11	0	0	5	5	0	610000	610000	0	1
	P48162_R23A1_CAEEL	rpl-25.1	1	1	280000	0.000528			Q9N5E4_Q9N5E4_CAEEL	CELE_T02H6.11	1	1	78000	0.000333		P62784_H4_CAEEL	his-1	Histone H4 OS=Caenorhabditis elegans GN=his-1 PE=1 SV=2	11.36	3	4	4	7	720000	12000000	720000	1	16.6667
	Q94392_NSF_CAEEL	nsf-1	1	1	120000	0.00023			H2KYE5_H2KYE5_CAEEL	col-140	1	1	100000	0.000426		Q27389_RL13A_CAEEL	rpl-16	60S ribosomal protein L13a OS=Caenorhabditis elegans GN=rpl-16 PE=2 SV=1	22.98	4	5	4	4	720000	1500000	720000	1	2.08333
	Q17350_Q17350_CAEEL		1	1	160000	0.000293			Q8MXJ1_Q8MXJ1_CAEEL	CELE_T23E7.2	1	1	74000	0.000316		P91917_OLA1_CAEEL	ola-1	Obg-like ATPase 1 OS=Caenorhabditis elegans GN=ola-1 PE=3 SV=1	44.32	2	2	4	5	63000	560000	63000	1	8.88889
	P50093_PHB2_CAEEL	phb-2	1	1	92000	0.000172			Q22631_Q22631_CAEEL	CELE_T21B6.3	1	1	90000	0.000385		Q9N5S7_Q9N5S7_CAEEL	CELE_F49H12.5	Uncharacterized protein OS=Caenorhabditis elegans GN=CELE_F49H12.5 PE=1 SV=1	30.19	4	4	3	3	450000	600000	450000	1	1.33333
	Q9N2V9_PDE6_CAEEL	pde-6	1	1	56000	0.000105			P91027_P91027_CAEEL	chdp-1	1	1	78000	0.000333		O45734_O45734_CAEEL	cpl-1	CathePsin L family OS=Caenorhabditis elegans GN=cpl-1 PE=1 SV=1	38.09	2	3	4	4	300000	700000	300000	1	2.33333
	A3RMS5_A3RMS5_CAEEL	glb-5	1	1	31000	5.78e-05			D9N146_D9N146_CAEEL	CELE_K09G1.1	1	1	120000	0.00051		P41932_14331_CAEEL	par-5	14-3-3-like protein 1 OS=Caenorhabditis elegans GN=par-5 PE=1 SV=2	28.17	3	3	4	4	240000	970000	240000	1	4.04167
	Q22235_ENPL1_CAEEL	enpl-1	1	1	46000	8.56e-05			H8W3Y1_H8W3Y1_CAEEL	noah-1	1	1	48000	0.000206		I2HAJ2_I2HAJ2_CAEEL	rpl-30	Ribosomal Protein, Large subunit OS=Caenorhabditis elegans GN=rpl-30 PE=1 SV=1	10.18	3	3	4	4	210000	1000000	210000	1	4.7619
	Q27527_ENO_CAEEL	enol-1	1	1	82000	0.000153			Q21902_MCM5_CAEEL	mcm-5	1	1	50000	0.000214		P48158_RL23_CAEEL	rpl-23	60S ribosomal protein L23 OS=Caenorhabditis elegans GN=rpl-23 PE=3 SV=1	14.94	1	1	4	6	240000	5000000	240000	1	20.8333
	Q20206_Q20206_CAEEL	rps-11	1	1	410000	0.000772			P52717_YUW5_CAEEL	F41C3.5	1	1	44000	0.000187		G5EGA5_FAT2_CAEEL	fat-2	Delta(12) fatty acid desaturase fat-2 OS=Caenorhabditis elegans GN=fat-2 PE=2 SV=1	43.43	1	2	4	5	99000	440000	99000	1	4.44444
	P12456_TBB1_CAEEL	mec-7	1	1	230000	0.000433			Q22866_TPM1_CAEEL	lev-11	1	1	49000	0.000209		B7CED8_B7CED8_CAEEL	mca-3	Calcium-transporting ATPase OS=Caenorhabditis elegans GN=mca-3 PE=1 SV=1	128.66	0	0	4	6	0	460000	460000	0	1
	D5MCN2_LARP1_CAEEL	larp-1	1	1	44000	8.17e-05			Q9U2A8_RL37A_CAEEL	rpl-43	1	1	110000	0.000477		B7FAR9_B7FAR9_CAEEL	CELE_Y43F8B.1	Uncharacterized protein OS=Caenorhabditis elegans GN=CELE_Y43F8B.1 PE=1 SV=1	78.64	2	2	4	4	130000	500000	130000	1	3.84615
	P90901_IFA1_CAEEL	ifa-1	1	1	38000	7.12e-05			Q20049_Q20049_CAEEL	idhg-1	1	1	45000	0.000193		Q9N4I4_RL10A_CAEEL	rpl-10a	60S ribosomal protein L10a OS=Caenorhabditis elegans GN=rpl-10a PE=3 SV=1	24.12	2	2	4	4	780000	3500000	780000	1	4.48718
	Q18212_DX39B_CAEEL	hel-1	1	1	54000	0.000102			H2B4N0_H2B4N0_CAEEL	fln-1	1	1	100000	0.000436		Q6AW03_Q6AW03_CAEEL	CELE_Y37E3.17	Uncharacterized protein OS=Caenorhabditis elegans GN=CELE_Y37E3.17 PE=1 SV=1	92.49	3	3	3	3	260000	280000	260000	1	1.07692
	Q21000_Q21000_CAEEL	myo-5	1	1	88000	0.000166			Q9GZI3_Q9GZI3_CAEEL	pod-2	1	1	18000	7.53e-05		P12456_TBB1_CAEEL	mec-7	Tubulin beta-1 chain OS=Caenorhabditis elegans GN=mec-7 PE=2 SV=1	49.23	1	1	4	5	230000	2000000	230000	1	8.69565
	Q17763_Q17763_CAEEL	atp-5	1	1	120000	0.000222			Q9N3D0_Q9N3D0_CAEEL	Y54E10BR.5	1	1	57000	0.000245		Q9XUY5_AT1B3_CAEEL	nkb-3	Probable sodium/potassium-transporting ATPase subunit beta-3 OS=Caenorhabditis elegans GN=nkb-3 PE=3 SV=1	35.73	1	1	4	5	30000	570000	30000	1	19
	Q86S76_Q86S76_CAEEL	nuo-5	1	1	110000	0.000205			G5EEM5_ZYG9_CAEEL	zyg-9	1	1	29000	0.000125		Q9BL19_RL17_CAEEL	rpl-17	60S ribosomal protein L17 OS=Caenorhabditis elegans GN=rpl-17 PE=3 SV=1	21.5	3	3	3	3	480000	930000	480000	1	1.9375
	Q8MXT6_Q8MXT6_CAEEL	col-106	1	1	53000	9.93e-05			O44145_O44145_CAEEL	perm-2	1	1	14000	5.97e-05		P54412_EF1G_CAEEL	eef-1G	Probable elongation factor 1-gamma OS=Caenorhabditis elegans GN=eef-1G PE=3 SV=1	44.36	2	2	4	4	310000	1100000	310000	1	3.54839
	G5EFE3_G5EFE3_CAEEL	CELE_H03A11.2	1	1	63000	0.000118			P91240_SRP72_CAEEL	srpa-72	1	1	96000	0.000409		P49180_RL35A_CAEEL	rpl-33	60S ribosomal protein L35a OS=Caenorhabditis elegans GN=rpl-33 PE=1 SV=3	13.76	2	2	4	4	170000	820000	170000	1	4.82353
	P47209_TCPE_CAEEL	cct-5	1	1	96000	0.000181			Q19317_NBEA_CAEEL	sel-2	1	1	30000	0.00013		O45181_O45181_CAEEL	CELE_K07H8.10	Uncharacterized protein OS=Caenorhabditis elegans GN=CELE_K07H8.10 PE=1 SV=1	86.77	1	1	4	4	72000	690000	72000	1	9.58333
	P34255_YKA3_CAEEL	B0303.3	1	1	44000	8.24e-05			O44572_TNNI4_CAEEL	tni-4	1	1	58000	0.000249		Q19969_IMA3_CAEEL	ima-3	Importin subunit alpha-3 OS=Caenorhabditis elegans GN=ima-3 PE=1 SV=2	56.13	1	1	4	4	56000	470000	56000	1	8.39286
	Q21481_Q21481_CAEEL	dhs-28	1	1	50000	9.4e-05			Q9U2D6_Q9U2D6_CAEEL	cnp-2	1	1	96000	0.000409		P90860_P90860_CAEEL	CELE_F36A2.7	Uncharacterized protein OS=Caenorhabditis elegans GN=CELE_F36A2.7 PE=1 SV=1	19.53	0	0	4	5	0	280000	280000	0	1
	Q20219_Q20219_CAEEL	drd-2	1	1	36000	6.71e-05			Q27257_DIF1_CAEEL	dif-1	1	1	99000	0.000425		D5MCN2_LARP1_CAEEL	larp-1	La-related protein 1 OS=Caenorhabditis elegans GN=larp-1 PE=3 SV=2	128.19	1	1	4	4	44000	230000	44000	1	5.22727
	P46550_TCPZ_CAEEL	cct-6	1	1	57000	0.000107			P10771_H11_CAEEL	his-24	1	1	200000	0.00085		Q18026_KYNU_CAEEL	flu-2	Kynureninase OS=Caenorhabditis elegans GN=flu-2 PE=2 SV=1	54.01	1	1	4	4	32000	640000	32000	1	20
	Q9GYF1_TNNI2_CAEEL	unc-27	1	1	130000	0.000241			O61708_O61708_CAEEL	pqn-59	1	1	63000	0.000268		Q22494_VATH2_CAEEL	vha-15	Probable V-type proton ATPase subunit H 2 OS=Caenorhabditis elegans GN=vha-15 PE=3 SV=1	54.18	0	0	4	5	0	560000	560000	0	1
	Q23571_ODB2_CAEEL	ZK669.4	1	1	53000	9.94e-05			G5EET3_G5EET3_CAEEL	cdr-6	1	1	47000	0.000203		A0A0K3AUJ9_A0A0K3AUJ9_CAEEL	prdx-2	PeRoxireDoXin OS=Caenorhabditis elegans GN=prdx-2 PE=1 SV=1	22.4	1	1	4	4	100000	670000	100000	1	6.7
	O62228_O62228_CAEEL	CELE_F35E2.8	1	1	150000	0.000285			Q22100_THILH_CAEEL	kat-1	1	1	37000	0.00016		Q8T3D2_Q8T3D2_CAEEL	CELE_T08G11.1	Uncharacterized protein OS=Caenorhabditis elegans GN=CELE_T08G11.1 PE=1 SV=1	356.34	1	1	4	4	26000	170000	26000	1	6.53846
	P90795_GPDM_CAEEL	T25G3.4	1	1	2300000	0.0044			H2L001_H2L001_CAEEL	hsp-75	1	1	23000	9.67e-05		P20163_HSP7D_CAEEL	hsp-4	Heat shock 70 kDa protein D OS=Caenorhabditis elegans GN=hsp-4 PE=1 SV=2	72.24	0	0	4	5	0	730000	730000	0	1
	P34546_VATL2_CAEEL	vha-2	1	1	140000	0.00026			O61820_EIF3E_CAEEL	eif-3.E	1	1	13000	5.52e-05		O45430_O45430_CAEEL	mccc-1	MethylCrotonoyl-Coenzyme A Carboxylase (Alpha) OS=Caenorhabditis elegans GN=mccc-1 PE=1 SV=2	73.71	0	0	4	5	0	270000	270000	0	1
	Q27249_TPM3_CAEEL	lev-11	1	1	120000	0.000217			P51875_GNAO_CAEEL	goa-1	1	1	83000	0.000355		P47209_TCPE_CAEEL	cct-5	T-complex protein 1 subunit epsilon OS=Caenorhabditis elegans GN=cct-5 PE=2 SV=1	59.37	1	1	4	4	96000	480000	96000	1	5
	P34689_GLH1_CAEEL	glh-1	1	1	68000	0.000127			G4SPY1_G4SPY1_CAEEL	Y71G10AL.1	1	1	48000	0.000207		P34255_YKA3_CAEEL	B0303.3	Uncharacterized protein B0303.3 OS=Caenorhabditis elegans GN=B0303.3 PE=3 SV=1	47.84	1	1	4	4	44000	380000	44000	1	8.63636
	P49181_RL36_CAEEL	rpl-36	1	1	150000	0.000279			Q09236_COPD_CAEEL	C13B9.3	1	1	97000	0.000414		G5ECM6_G5ECM6_CAEEL	tufm-1	Elongation factor Tu homologue OS=Caenorhabditis elegans GN=tufm-1 PE=1 SV=1	54.6	0	0	4	5	0	500000	500000	0	1
	P48158_RL23_CAEEL	rpl-23	1	1	240000	0.000443			Q19642_Q19642_CAEEL	czw-1	1	1	14000	6.11e-05		P91914_RL27_CAEEL	rpl-27	60S ribosomal protein L27 OS=Caenorhabditis elegans GN=rpl-27 PE=2 SV=1	15.72	2	2	3	3	220000	860000	220000	1	3.90909
	Q27511_H2AV_CAEEL	htz-1	1	1	480000	0.000901			Q93831_Q93831_CAEEL	CELE_F59C6.5	1	1	160000	0.000686		Q8MQ42_Q8MQ42_CAEEL	CELE_F46H5.7	Uncharacterized protein OS=Caenorhabditis elegans GN=CELE_F46H5.7 PE=1 SV=1	64.54	1	1	4	4	42000	410000	42000	1	9.7619
	Q95005_PSA7_CAEEL	pas-4	1	1	40000	7.48e-05			G5EDM4_G5EDM4_CAEEL	nrfl-1	1	1	77000	0.000328		Q21032_Q21032_CAEEL	idh-1	Isocitrate dehydrogenase [NADP] OS=Caenorhabditis elegans GN=idh-1 PE=1 SV=1	45.93	0	0	4	4	0	170000	170000	0	1
	Q94271_Q94271_CAEEL	asp-14	1	1	96000	0.000179			Q19102_Q19102_CAEEL	ard-1	1	1	80000	0.000344		O02252_O02252_CAEEL	pcp-3	Prolyl Carboxy Peptidase like OS=Caenorhabditis elegans GN=pcp-3 PE=1 SV=2	120.96	0	0	4	4	0	390000	390000	0	1
	P49196_RS12_CAEEL	rps-12	1	1	96000	0.000181			Q21559_Q21559_CAEEL	aly-3	1	1	64000	0.000273		Q10454_KARG1_CAEEL	F46H5.3	Probable arginine kinase F46H5.3 OS=Caenorhabditis elegans GN=F46H5.3 PE=3 SV=2	44.14	0	0	4	4	0	1500000	1500000	0	1
	Q17419_Q17419_CAEEL	B0024.3	1	1	56000	0.000104			P19974_CYC21_CAEEL	cyc-2.1	1	1	39000	0.000168		Q8WQF1_Q8WQF1_CAEEL	pccb-1	Propionyl Coenzyme A Carboxylase Beta subunit OS=Caenorhabditis elegans GN=pccb-1 PE=1 SV=1	56.91	0	0	4	4	0	810000	810000	0	1
	Q9XXU9_VATC_CAEEL	vha-11	1	1	37000	6.85e-05			Q9GYI7_Q9GYI7_CAEEL	CELE_F29B9.8	1	1	69000	0.000295		Q20748_ATAD3_CAEEL	atad-3	ATPase family AAA domain-containing protein 3 OS=Caenorhabditis elegans GN=atad-3 PE=3 SV=2	67.11	0	0	4	4	0	320000	320000	0	1
	P49632_RL40_CAEEL	ubq-2	1	1	350000	0.000654			Q9U332_RL31_CAEEL	rpl-31	1	1	790000	0.00336		P54889_ALH13_CAEEL	alh-13	Probable delta-1-pyrroline-5-carboxylate synthase OS=Caenorhabditis elegans GN=alh-13 PE=3 SV=2	86.64	0	0	4	4	0	260000	260000	0	1
	P45971_OST48_CAEEL	ostb-1	1	1	35000	6.61e-05			Q17761_6PGD_CAEEL	T25B9.9	1	1	15000	6.44e-05		Q23495_HEAT1_CAEEL	toe-1	HEAT repeat-containing protein 1 homolog OS=Caenorhabditis elegans GN=toe-1 PE=3 SV=1	185.11	0	0	4	4	0	87000	87000	0	1
	Q9GZE9_Q9GZE9_CAEEL	ldp-1	1	1	44000	8.3e-05			Q8MQD9_Q8MQD9_CAEEL	got-2.2	1	1	100000	0.000435		P34334_RL21_CAEEL	rpl-21	60S ribosomal protein L21 OS=Caenorhabditis elegans GN=rpl-21 PE=1 SV=3	18.3	0	0	4	4	0	1300000	1300000	0	1
	H2KYE0_H2KYE0_CAEEL	nra-4	1	1	33000	6.26e-05			P34183_SYH_CAEEL	hrs-1	1	1	17000	7.32e-05		Q6A2D2_Q6A2D2_CAEEL	hpo-34	Uncharacterized protein OS=Caenorhabditis elegans GN=hpo-34 PE=1 SV=1	164.76	0	0	4	4	0	720000	720000	0	1
	G5EFG1_G5EFG1_CAEEL	alp-1	1	1	36000	6.8e-05			Q19746_INX3_CAEEL	inx-3	1	1	19000	8.21e-05		P52821_RS25_CAEEL	rps-25	40S ribosomal protein S25 OS=Caenorhabditis elegans GN=rps-25 PE=3 SV=1	12.9	0	0	4	4	0	1100000	1100000	0	1
	O44512_O44512_CAEEL	isp-1	1	1	74000	0.000138			Q8I7K5_Q8I7K5_CAEEL	nono-1	1	1	67000	0.000286		O02153_O02153_CAEEL	grd-14	GRounDhog (Hedgehog-like family) OS=Caenorhabditis elegans GN=grd-14 PE=1 SV=2	16.73	0	0	4	4	0	670000	670000	0	1
	A0A0K3AUJ9_A0A0K3AUJ9_CAEEL	prdx-2	1	1	100000	0.000196			Q9BIB7_Q9BIB7_CAEEL	hrpf-1	1	1	17000	7.24e-05		P50432_GLYC_CAEEL	mel-32	Serine hydroxymethyltransferase OS=Caenorhabditis elegans GN=mel-32 PE=1 SV=2	55.73	0	0	4	4	0	410000	410000	0	1
	P34559_ECHM_CAEEL	ech-6	1	1	34000	6.36e-05			Q10657_TPIS_CAEEL	tpi-1	1	1	43000	0.000185		Q86NC1_Q86NC1_CAEEL	CELE_T22F3.3	Alpha-1,4 glucan phosphorylase OS=Caenorhabditis elegans GN=CELE_T22F3.3 PE=1 SV=1	97.62	0	0	4	4	0	1300000	1300000	0	1
	O62213_O62213_CAEEL	cey-1	1	1	43000	7.99e-05			Q9NL51_Q9NL51_CAEEL	klp-17	1	1	180000	0.000769		O17759_O17759_CAEEL	tkt-1	TransKeTolase homolog OS=Caenorhabditis elegans GN=tkt-1 PE=1 SV=1	65.97	0	0	4	4	0	580000	580000	0	1
	Q18559_Q18559_CAEEL	C41A3.1	1	1	630000	0.00118			Q19470_Q19470_CAEEL	col-184	1	1	640000	0.00274		O17919_DKC1_CAEEL	K01G5.5	Putative H/ACA ribonucleoprotein complex subunit 4 OS=Caenorhabditis elegans GN=K01G5.5 PE=3 SV=1	50.18	0	0	4	4	0	630000	630000	0	1
	P52819_RL22_CAEEL	rpl-22	1	1	270000	0.000515			Q18409_RSP6_CAEEL	rsp-6	1	1	65000	0.00028		Q2V4T0_Q2V4T0_CAEEL	CELE_T19D12.4	Uncharacterized protein OS=Caenorhabditis elegans GN=CELE_T19D12.4 PE=1 SV=1	111.23	0	0	4	4	0	300000	300000	0	1
	O02640_MDHM_CAEEL	mdh-2	1	1	51000	9.61e-05			O17687_O17687_CAEEL	nasp-2	1	1	24000	0.000104		Q19842_PCCA_CAEEL	pcca-1	Propionyl-CoA carboxylase alpha chain, mitochondrial OS=Caenorhabditis elegans GN=pcca-1 PE=1 SV=1	79.71	0	0	4	4	0	260000	260000	0	1
	Q9XWI6_EIF3B_CAEEL	eif-3.B	1	1	20000	3.66e-05			G5EEQ8_G5EEQ8_CAEEL	CELE_T08A11.2	1	1	75000	0.000322		Q20206_Q20206_CAEEL	rps-11	Ribosomal Protein, Small subunit OS=Caenorhabditis elegans GN=rps-11 PE=1 SV=1	17.73	1	1	3	3	410000	560000	410000	1	1.36585
	Q20719_NDUV2_CAEEL	F53F4.10	1	1	27000	5.11e-05			O61880_O61880_CAEEL	CELE_F59B1.2	1	1	90000	0.000385		H2KYZ0_H2KYZ0_CAEEL	pat-12	Paralysed Arrest at Two-fold OS=Caenorhabditis elegans GN=pat-12 PE=1 SV=1	82.87	0	0	4	4	0	600000	600000	0	1
	O44509_O44509_CAEEL	CELE_F42G8.10	1	1	26000	4.92e-05			P91390_RPN2_CAEEL	ostd-1	1	1	17000	7.1e-05		G5EFG1_G5EFG1_CAEEL	alp-1	ALP/Enigma encoding OS=Caenorhabditis elegans GN=alp-1 PE=1 SV=1	74.55	1	1	3	3	36000	250000	36000	1	6.94444
	Q20937_Q20937_CAEEL	let-711	1	1	23000	4.33e-05			Q19554_Q19554_CAEEL	abcf-1	1	1	39000	0.000168		Q9XUW5_Q9XUW5_CAEEL	ddx-17	DEAD boX helicase homolog OS=Caenorhabditis elegans GN=ddx-17 PE=1 SV=1	60.39	0	0	4	4	0	380000	380000	0	1
	H2KZ03_H2KZ03_CAEEL	srt-28	1	1	40000	7.51e-05			H2KYL8_H2KYL8_CAEEL	tnt-3	1	1	27000	0.000116		P39055_DYN1_CAEEL	dyn-1	Dynamin OS=Caenorhabditis elegans GN=dyn-1 PE=1 SV=3	93.35	0	0	4	4	0	270000	270000	0	1
	Q22021_ATPK_CAEEL	R53.4	1	1	92000	0.000172			P52899_ODPA_CAEEL	T05H10.6	1	1	130000	0.000554		O62431_SYQ_CAEEL	ers-1	Probable glutamine--tRNA ligase OS=Caenorhabditis elegans GN=ers-1 PE=3 SV=1	88.21	0	0	4	4	0	410000	410000	0	1
	P46562_AL7A1_CAEEL	alh-9	1	1	15000	2.73e-05			Q22945_Q22945_CAEEL	CELE_F08F3.4	1	1	71000	0.000302		O01869_O01869_CAEEL	rps-10	Ribosomal Protein, Small subunit OS=Caenorhabditis elegans GN=rps-10 PE=1 SV=1	16.86	3	4	3	4	630000	1600000	630000	1	2.53968
	Q27894_H2B2_CAEEL	his-4	1	1	640000	0.00119			Q9TZL9_Q9TZL9_CAEEL	fard-1	1	1	110000	0.000451		P91306_P91306_CAEEL	cey-2	C. Elegans Y-box OS=Caenorhabditis elegans GN=cey-2 PE=1 SV=1	29.39	2	3	3	3	270000	220000	220000	1.22727	1
	Q8MQ42_Q8MQ42_CAEEL	CELE_F46H5.7	1	1	42000	7.81e-05			Q02335_YOL8_CAEEL	ZK370.8	1	1	68000	0.000289		O01692_RS17_CAEEL	rps-17	40S ribosomal protein S17 OS=Caenorhabditis elegans GN=rps-17 PE=3 SV=2	14.93	2	2	3	4	390000	2000000	390000	1	5.12821
	Q9XU13_Q9XU13_CAEEL	sca-1	1	1	130000	0.000248			Q18864_SURF4_CAEEL	sft-4	1	1	100000	0.000447		P61866_RL12_CAEEL	rpl-12	60S ribosomal protein L12 OS=Caenorhabditis elegans GN=rpl-12 PE=3 SV=1	17.82	2	2	3	4	660000	2200000	660000	1	3.33333
	Q19579_Q19579_CAEEL	pab-2	1	1	130000	0.000243			Q20877_Q20877_CAEEL	CELE_F56D3.1	1	1	78000	0.000332		O17953_DLDH_CAEEL	dld-1	Dihydrolipoyl dehydrogenase, mitochondrial OS=Caenorhabditis elegans GN=dld-1 PE=3 SV=2	52.6	1	1	3	4	15000	240000	15000	1	16
	Q21446_LIN14_CAEEL	lin-14	1	1	37000	6.86e-05			Q18164_DPYD_CAEEL	dpyd-1	1	1	33000	0.000141		Q95XT5_Q95XT5_CAEEL	trap-1	TRanslocon-Associated Protein OS=Caenorhabditis elegans GN=trap-1 PE=1 SV=1	28.6	2	2	3	3	110000	420000	110000	1	3.81818
	Q27GU1_Q27GU1_CAEEL	csr-1	1	1	35000	6.53e-05			Q9U3F8_Q9U3F8_CAEEL	aagr-3	1	1	27000	0.000117		O45148_O45148_CAEEL	dlst-1	DihydroLipoamide S-SuccinylTransferase OS=Caenorhabditis elegans GN=dlst-1 PE=1 SV=2	49.78	1	1	3	4	28000	1100000	28000	1	39.2857
	G5EDE8_G5EDE8_CAEEL	ile-1	1	1	55000	0.000103			Q9XTJ9_Q9XTJ9_CAEEL	prp-1	1	1	18000	7.51e-05		Q9BKU4_PHB1_CAEEL	phb-1	Mitochondrial prohibitin complex protein 1 OS=Caenorhabditis elegans GN=phb-1 PE=1 SV=1	29.97	2	2	3	3	270000	670000	270000	1	2.48148
									Q9XVQ9_Q9XVQ9_CAEEL	elo-2	1	1	96000	0.000411		Q94300_RL11_CAEEL	rpl-11.1	60S ribosomal protein L11 OS=Caenorhabditis elegans GN=rpl-11.1 PE=3 SV=1	22.7	2	2	3	3	550000	1400000	550000	1	2.54545
									O02495_SYB1_CAEEL	snb-1	1	1	83000	0.000353		Q93573_TCTP_CAEEL	tct-1	Translationally-controlled tumor protein homolog OS=Caenorhabditis elegans GN=tct-1 PE=1 SV=1	20.53	1	1	3	4	71000	530000	71000	1	7.46479
									P28548_CSK2B_CAEEL	kin-10	1	1	74000	0.000314		Q17763_Q17763_CAEEL	atp-5	ATP synthase subunit OS=Caenorhabditis elegans GN=atp-5 PE=1 SV=2	21.78	1	1	3	4	120000	710000	120000	1	5.91667
									O18221_O18221_CAEEL	tag-273	1	1	70000	0.000299		P49632_RL40_CAEEL	ubq-2	Ubiquitin-60S ribosomal protein L40 OS=Caenorhabditis elegans GN=ubq-2 PE=3 SV=2	14.64	1	1	3	4	350000	1900000	350000	1	5.42857
									Q93873_NDUS2_CAEEL	gas-1	1	1	100000	0.00043		O44400_F37C4_CAEEL	F37C4.5	Protein F37C4.5 OS=Caenorhabditis elegans GN=F37C4.5 PE=1 SV=3	61.41	2	2	3	3	86000	1100000	86000	1	12.7907
									Q93622_Q93622_CAEEL	CELE_F28C6.8	1	1	53000	0.000225		G5EFM7_G5EFM7_CAEEL	CELE_F18C12.3	Uncharacterized protein OS=Caenorhabditis elegans GN=CELE_F18C12.3 PE=1 SV=1	61.62	2	2	3	3	120000	210000	120000	1	1.75
									Q23597_Q23597_CAEEL	CELE_ZK809.3	1	1	140000	0.000593		O01868_RL24_CAEEL	rpl-24.1	60S ribosomal protein L24 OS=Caenorhabditis elegans GN=rpl-24.1 PE=3 SV=1	17.77	2	2	3	3	410000	1300000	410000	1	3.17073
									Q93576_Q93576_CAEEL	ndk-1	1	1	100000	0.00044		P46550_TCPZ_CAEEL	cct-6	T-complex protein 1 subunit zeta OS=Caenorhabditis elegans GN=cct-6 PE=1 SV=1	58.87	1	1	3	3	57000	480000	57000	1	8.42105
									O45599_O45599_CAEEL	cbd-1	1	1	46000	0.000195		Q9U1W0_Q9U1W0_CAEEL	dnj-29	DNaJ domain (Prokaryotic heat shock protein) OS=Caenorhabditis elegans GN=dnj-29 PE=1 SV=1	66.83	0	0	3	4	0	370000	370000	0	1
									O01836_GLH3_CAEEL	glh-3	1	1	140000	0.000618		P91374_RL15_CAEEL	rpl-15	60S ribosomal protein L15 OS=Caenorhabditis elegans GN=rpl-15 PE=3 SV=1	24.11	1	1	3	3	130000	970000	130000	1	7.46154
									P34669_OST3_CAEEL	ZK686.3	1	1	64000	0.000273		G5EGL2_G5EGL2_CAEEL	CELE_T28D6.6	Uncharacterized protein OS=Caenorhabditis elegans GN=CELE_T28D6.6 PE=1 SV=1	40.78	1	1	3	3	19000	170000	19000	1	8.94737
									Q9XUN9_TNNI3_CAEEL	tni-3	1	1	94000	0.000401		Q21210_Q21210_CAEEL	CELE_K04C2.2	Uncharacterized protein OS=Caenorhabditis elegans GN=CELE_K04C2.2 PE=1 SV=1	109.79	0	0	3	4	0	180000	180000	0	1
									Q9XW16_PROF1_CAEEL	pfn-1	1	1	35000	0.000152		O61201_O61201_CAEEL	CELE_F39C12.1	Uncharacterized protein OS=Caenorhabditis elegans GN=CELE_F39C12.1 PE=1 SV=1	585.55	3	3	1	1	410000	65000	65000	6.30769	1
									Q95XM9_Q95XM9_CAEEL	ddx-27	1	1	36000	0.000155		Q18212_DX39B_CAEEL	hel-1	Spliceosome RNA helicase DDX39B homolog OS=Caenorhabditis elegans GN=hel-1 PE=2 SV=1	48.46	1	1	3	3	54000	930000	54000	1	17.2222
									Q09582_METH_CAEEL	metr-1	1	1	14000	6.11e-05		Q1XFY9_Q1XFY9_CAEEL	rps-24	Ribosomal Protein, Small subunit OS=Caenorhabditis elegans GN=rps-24 PE=1 SV=1	14.86	2	2	2	2	270000	1000000	270000	1	3.7037
									P90921_ATPL1_CAEEL	asg-1	1	1	82000	0.000353		Q19579_Q19579_CAEEL	pab-2	Polyadenylate-binding protein OS=Caenorhabditis elegans GN=pab-2 PE=1 SV=1	75.93	1	1	3	3	130000	1100000	130000	1	8.46154
									O16298_O16298_CAEEL	hpo-18	1	1	110000	0.000457		Q20970_SYMC_CAEEL	mrs-1	Methionine--tRNA ligase, cytoplasmic OS=Caenorhabditis elegans GN=mrs-1 PE=3 SV=1	101.65	0	0	3	4	0	430000	430000	0	1
									Q95YD8_Q95YD8_CAEEL	idhg-2	1	1	200000	0.000869		G5ED41_CAND1_CAEEL	cand-1	Cullin-associated NEDD8-dissociated protein 1 OS=Caenorhabditis elegans GN=cand-1 PE=1 SV=1	141.64	0	0	3	4	0	470000	470000	0	1
									Q17343_Q17343_CAEEL	unc-44	1	1	120000	0.000501		P49181_RL36_CAEEL	rpl-36	60S ribosomal protein L36 OS=Caenorhabditis elegans GN=rpl-36 PE=1 SV=3	11.88	1	1	3	3	150000	1100000	150000	1	7.33333
									Q17624_Q17624_CAEEL	arrd-25	1	1	83000	0.000354		Q21086_GNL3_CAEEL	nst-1	Guanine nucleotide-binding protein-like 3 homolog OS=Caenorhabditis elegans GN=nst-1 PE=3 SV=1	62.3	0	0	3	4	0	250000	250000	0	1
									Q9BKZ9_FEH1_CAEEL	feh-1	1	1	85000	0.000363		Q27249_TPM3_CAEEL	lev-11	Tropomyosin isoforms c/e OS=Caenorhabditis elegans GN=lev-11 PE=1 SV=1	29.61	1	1	3	3	120000	840000	120000	1	7
									Q86DC6_IFD1_CAEEL	ifd-1	1	1	170000	0.000732		Q20719_NDUV2_CAEEL	F53F4.10	Probable NADH dehydrogenase [ubiquinone] flavoprotein 2, mitochondrial OS=Caenorhabditis elegans GN=F53F4.10 PE=3 SV=1	26.22	1	1	3	3	27000	200000	27000	1	7.40741
									P53585_ACLY_CAEEL	D1005.1	1	1	110000	0.000457		Q17512_Q17512_CAEEL	B0491.5	Uncharacterized protein OS=Caenorhabditis elegans GN=B0491.5 PE=1 SV=1	36.41	0	0	3	4	0	340000	340000	0	1
									G5EC10_G5EC10_CAEEL	lec-9	1	1	34000	0.000146		P52713_MMSA_CAEEL	alh-8	Probable methylmalonate-semialdehyde dehydrogenase [acylating], mitochondrial OS=Caenorhabditis elegans GN=alh-8 PE=3 SV=1	56.43	2	2	2	2	150000	330000	150000	1	2.2
									G5EDB1_G5EDB1_CAEEL	srap-1	1	1	66000	0.000282		P91302_UBL5_CAEEL	ubl-5	Ubiquitin-like protein 5 OS=Caenorhabditis elegans GN=ubl-5 PE=3 SV=1	8.73	0	0	3	4	0	5100000	5100000	0	1
									P17139_CO4A1_CAEEL	emb-9	1	1	420000	0.00179		G5EDV3_G5EDV3_CAEEL	cey-4	C. Elegans Y-box OS=Caenorhabditis elegans GN=cey-4 PE=1 SV=1	32.4	0	0	3	3	0	310000	310000	0	1
									Q9BMU4_Q9BMU4_CAEEL	atln-1	1	1	120000	0.000499		Q19749_ODP2_CAEEL	F23B12.5	Dihydrolipoyllysine-residue acetyltransferase component of pyruvate dehydrogenase complex, mitochondrial OS=Caenorhabditis elegans GN=F23B12.5 PE=1 SV=1	53.43	0	0	3	3	0	440000	440000	0	1
									V6CLA7_V6CLA7_CAEEL	hecd-1	1	1	44000	0.000187		P04970_G3P1_CAEEL	gpd-1	Glyceraldehyde-3-phosphate dehydrogenase 1 OS=Caenorhabditis elegans GN=gpd-1 PE=3 SV=1	36.36	0	0	3	3	0	270000	270000	0	1
									Q93243_NAS37_CAEEL	nas-37	1	1	70000	0.000297		Q9N3H3_Q9N3H3_CAEEL	CELE_Y53G8AL.2	Uncharacterized protein OS=Caenorhabditis elegans GN=CELE_Y53G8AL.2 PE=1 SV=2	48.22	0	0	3	3	0	200000	200000	0	1
									Q21930_RL28_CAEEL	rpl-28	1	1	960000	0.00411		Q27874_PAT3_CAEEL	pat-3	Integrin beta pat-3 OS=Caenorhabditis elegans GN=pat-3 PE=1 SV=1	90.08	0	0	3	3	0	420000	420000	0	1
									Q9U2D9_GYS_CAEEL	gsy-1	1	1	100000	0.000441		Q21966_Q21966_CAEEL	asp-4	ASpartyl Protease OS=Caenorhabditis elegans GN=asp-4 PE=1 SV=1	49.25	0	0	3	3	0	180000	180000	0	1
									Q22993_Q22993_CAEEL	pmt-2	1	1	56000	0.000239		Q86NC2_Q86NC2_CAEEL	nuo-2	NADH Ubiquinone Oxidoreductase OS=Caenorhabditis elegans GN=nuo-2 PE=1 SV=1	30.78	0	0	3	3	0	290000	290000	0	1
									Q09545_SDHB_CAEEL	sdhb-1	1	1	56000	0.000238		O62415_O62415_CAEEL	lys-1	LYSozyme OS=Caenorhabditis elegans GN=lys-1 PE=1 SV=1	32.36	0	0	3	3	0	270000	270000	0	1
									Q21917_GPA7_CAEEL	gpa-7	1	1	89000	0.000382		Q9XVS3_CLC87_CAEEL	clec-87	C-type lectin domain-containing protein 87 OS=Caenorhabditis elegans GN=clec-87 PE=1 SV=1	26.75	0	0	3	3	0	270000	270000	0	1
									P42168_KC1A_CAEEL	kin-19	1	1	32000	0.000135		P18334_CSK2A_CAEEL	kin-3	Casein kinase II subunit alpha OS=Caenorhabditis elegans GN=kin-3 PE=1 SV=1	42.23	3	3	0	0	160000	0	160000	1	0
									H2KYX4_H2KYX4_CAEEL	C23H3.2	1	1	64000	0.000274		P49041_RS5_CAEEL	rps-5	40S ribosomal protein S5 OS=Caenorhabditis elegans GN=rps-5 PE=3 SV=1	23.14	1	1	2	2	12000	140000	12000	1	11.6667
									Q23121_RSP1_CAEEL	rsp-1	1	1	150000	0.000622		Q21233_Q21233_CAEEL	nuo-4	NADH Ubiquinone Oxidoreductase OS=Caenorhabditis elegans GN=nuo-4 PE=1 SV=1	50.83	0	0	3	3	0	260000	260000	0	1
									O62277_O62277_CAEEL	dct-18	1	1	25000	0.000107		G5EBP4_G5EBP4_CAEEL	frm-1	FERM domain (Protein4.1-ezrin-radixin-moesin) family OS=Caenorhabditis elegans GN=frm-1 PE=1 SV=1	513.36	0	0	3	3	0	270000	270000	0	1
									G5EBV4_G5EBV4_CAEEL	lec-10	1	1	78000	0.000335		Q9U238_Q9U238_CAEEL	trap-4	TRanslocon-Associated Protein OS=Caenorhabditis elegans GN=trap-4 PE=1 SV=1	17.4	0	0	3	3	0	650000	650000	0	1
									Q18211_RCC1_CAEEL	ran-3	1	1	110000	0.000458		Q23571_ODB2_CAEEL	ZK669.4	Lipoamide acyltransferase component of branched-chain alpha-keto acid dehydrogenase complex, mitochondrial OS=Caenorhabditis elegans GN=ZK669.4 PE=3 SV=1	49.66	1	1	2	2	53000	270000	53000	1	5.09434
									Q04908_PSMD3_CAEEL	rpn-3	1	1	140000	0.000579		Q9XWD1_Q9XWD1_CAEEL	acs-5	Fatty Acid CoA Synthetase family OS=Caenorhabditis elegans GN=acs-5 PE=1 SV=1	75.71	0	0	3	3	0	320000	320000	0	1
									Q9XU97_Q9XU97_CAEEL	CELE_F44E5.1	1	1	120000	0.000497		G5ECY0_G5ECY0_CAEEL	dlg-1	Drosophila Discs LarGe homolog OS=Caenorhabditis elegans GN=dlg-1 PE=1 SV=1	106.93	0	0	3	3	0	320000	320000	0	1
									Q0G821_Q0G821_CAEEL	ugt-23	1	1	41000	0.000175		O76840_PPN1_CAEEL	mig-6	Papilin OS=Caenorhabditis elegans GN=mig-6 PE=1 SV=1	237.45	0	0	3	3	0	610000	610000	0	1
									O02082_O02082_CAEEL	C48E7.1	1	1	67000	0.000285		Q95PZ1_Q95PZ1_CAEEL	CELE_Y67H2A.5	Uncharacterized protein OS=Caenorhabditis elegans GN=CELE_Y67H2A.5 PE=1 SV=1	15.5	0	0	3	3	0	290000	290000	0	1
									Q23463_Q23463_CAEEL	eftu-2	1	1	57000	0.000243		Q9N5Y2_TECR_CAEEL	art-1	Probable very-long-chain enoyl-CoA reductase art-1 OS=Caenorhabditis elegans GN=art-1 PE=3 SV=1	35.09	0	0	3	3	0	290000	290000	0	1
									H2KYJ5_H2KYJ5_CAEEL	mtch-1	1	1	260000	0.00113		V6CK48_V6CK48_CAEEL	acs-13	Fatty Acid CoA Synthetase family OS=Caenorhabditis elegans GN=acs-13 PE=1 SV=1	74.52	0	0	3	3	0	240000	240000	0	1
									Q86NE1_Q86NE1_CAEEL	asp-2	1	1	100000	0.000449		Q95QW0_EIF3L_CAEEL	eif-3.L	Eukaryotic translation initiation factor 3 subunit L OS=Caenorhabditis elegans GN=eif-3.L PE=3 SV=1	62.44	0	0	3	3	0	350000	350000	0	1
									H2L0E6_H2L0E6_CAEEL	mct-4	1	1	59000	0.000253		P54811_TERA1_CAEEL	cdc-48.1	Transitional endoplasmic reticulum ATPase homolog 1 OS=Caenorhabditis elegans GN=cdc-48.1 PE=1 SV=1	89.73	0	0	3	3	0	220000	220000	0	1
									O18015_O18015_CAEEL	grl-7	1	1	38000	0.000161		O45168_IFC1_CAEEL	ifc-1	Intermediate filament protein ifc-1 OS=Caenorhabditis elegans GN=ifc-1 PE=3 SV=2	55.83	0	0	3	3	0	350000	350000	0	1
									G5EFD6_G5EFD6_CAEEL	frm-1	1	1	69000	0.000295		Q94051_CAV1_CAEEL	cav-1	Caveolin-1 OS=Caenorhabditis elegans GN=cav-1 PE=2 SV=1	26.27	0	0	3	3	0	170000	170000	0	1
									Q18803_ATPL2_CAEEL	asg-2	1	1	240000	0.00104		Q21153_CMC1_CAEEL	K02F3.2	Probable calcium-binding mitochondrial carrier K02F3.2 OS=Caenorhabditis elegans GN=K02F3.2 PE=3 SV=3	79.54	0	0	3	3	0	260000	260000	0	1
									Q09289_ADRM1_CAEEL	C56G2.7	1	1	8800	3.76e-05		Q8MXJ7_Q8MXJ7_CAEEL	alh-4	Aldehyde dehydrogenase OS=Caenorhabditis elegans GN=alh-4 PE=1 SV=1	55.52	0	0	3	3	0	230000	230000	0	1
									Q9GNP5_Q9GNP5_CAEEL	lec-4	1	1	70000	0.0003		Q09581_LEC3_CAEEL	lec-3	32 kDa beta-galactoside-binding lectin lec-3 OS=Caenorhabditis elegans GN=lec-3 PE=2 SV=3	33.62	0	0	3	3	0	510000	510000	0	1
									Q9NAM1_Q9NAM1_CAEEL	CELE_Y105C5B.20	1	1	58000	0.000249		Q11190_ETFD_CAEEL	let-721	Electron transfer flavoprotein-ubiquinone oxidoreductase, mitochondrial OS=Caenorhabditis elegans GN=let-721 PE=3 SV=2	65.29	0	0	3	3	0	180000	180000	0	1
									O44411_NOG1_CAEEL	nog-1	1	1	77000	0.000331		Q18853_Q18853_CAEEL	cyc-1	CYtochrome C OS=Caenorhabditis elegans GN=cyc-1 PE=1 SV=1	30.95	0	0	3	3	0	130000	130000	0	1
									Q21253_GELS1_CAEEL	gsnl-1	1	1	2300000	0.0099		O62263_O62263_CAEEL	CELE_F54B3.1	Uncharacterized protein OS=Caenorhabditis elegans GN=CELE_F54B3.1 PE=1 SV=2	410.97	3	3	0	0	97000	0	97000	1	0
									P34462_VATD_CAEEL	vha-14	1	1	28000	0.00012		H2L0I2_H2L0I2_CAEEL	lfi-1	Lin-5 (Five) Interacting protein OS=Caenorhabditis elegans GN=lfi-1 PE=1 SV=1	273.71	0	0	3	3	0	410000	410000	0	1
									O02158_O02158_CAEEL	CELE_T09B4.8	1	1	53000	0.000226		H2KYC5_H2KYC5_CAEEL	ajm-1	Apical Junction Molecule OS=Caenorhabditis elegans GN=ajm-1 PE=1 SV=1	113.49	0	0	3	3	0	270000	270000	0	1
									Q19555_SCC3_CAEEL	scc-3	1	1	33000	0.000142		Q20363_SIP1_CAEEL	sip-1	Stress-induced protein 1 OS=Caenorhabditis elegans GN=sip-1 PE=1 SV=1	17.83	0	0	3	3	0	550000	550000	0	1
									Q22253_Q22253_CAEEL	rpn-9	1	1	47000	0.000203		Q65XX4_Q65XX4_CAEEL	CELE_Y47G6A.15	Uncharacterized protein OS=Caenorhabditis elegans GN=CELE_Y47G6A.15 PE=1 SV=1	30.77	0	0	3	3	0	700000	700000	0	1
									Q960A0_YS9A_CAEEL	B0244.10	1	1	850000	0.00361		G5EES2_G5EES2_CAEEL	erm-1	ERM-1A OS=Caenorhabditis elegans GN=erm-1 PE=1 SV=1	65.96	0	0	3	3	0	430000	430000	0	1
									Q09583_PSA3_CAEEL	pas-7	1	1	52000	0.000222		P46975_STT3_CAEEL	stt-3	Dolichyl-diphosphooligosaccharide--protein glycosyltransferase subunit stt-3 OS=Caenorhabditis elegans GN=stt-3 PE=1 SV=1	85.07	0	0	3	3	0	360000	360000	0	1
									P90757_P90757_CAEEL	che-11	1	1	1800000	0.00776		Q27481_Q27481_CAEEL	uba-1	UBA (Human ubiquitin) related OS=Caenorhabditis elegans GN=uba-1 PE=1 SV=1	124.01	0	0	3	3	0	190000	190000	0	1
									P52015_CYP7_CAEEL	cyn-7	1	1	170000	0.000715		Q9BKU5_Q9BKU5_CAEEL	CELE_Y37E3.8	Uncharacterized protein OS=Caenorhabditis elegans GN=CELE_Y37E3.8 PE=1 SV=1	16.19	0	0	3	3	0	1500000	1500000	0	1
									Q8IG19_Q8IG19_CAEEL	alh-1	1	1	140000	0.00058		Q21732_Q21732_CAEEL	CELE_R04F11.2	Uncharacterized protein OS=Caenorhabditis elegans GN=CELE_R04F11.2 PE=1 SV=1	12.3	0	0	3	3	0	250000	250000	0	1
									Q9N362_Q9N362_CAEEL	CELE_Y55F3AM.13	1	1	88000	0.000374		O18239_O18239_CAEEL	sec-61	Yeast SEC homolog OS=Caenorhabditis elegans GN=sec-61 PE=1 SV=1	52.21	0	0	3	3	0	1200000	1200000	0	1
									Q22192_Q22192_CAEEL	ttr-14	1	1	210000	0.000882		Q94230_Q94230_CAEEL	plp-1	Pur alpha Like Protein OS=Caenorhabditis elegans GN=plp-1 PE=1 SV=1	25.5	0	0	3	3	0	300000	300000	0	1
									Q9N3I1_Q9N3I1_CAEEL	CELE_Y51H7C.13	1	1	100000	0.000426		Q95YD5_Q95YD5_CAEEL	vha-16	Vacuolar H ATPase OS=Caenorhabditis elegans GN=vha-16 PE=1 SV=1	39.91	0	0	3	3	0	460000	460000	0	1
									O76367_O76367_CAEEL	CELE_F29C4.2	1	1	94000	0.000404		Q20330_Q20330_CAEEL	ifo-1	Intermediate Filament Organize OS=Caenorhabditis elegans GN=ifo-1 PE=1 SV=2	148.36	0	0	3	3	0	170000	170000	0	1
									C5NU64_C5NU64_CAEEL	CELE_Y34B4A.8	1	1	90000	0.000383		O45502_O45502_CAEEL	dnj-12	DNaJ domain (Prokaryotic heat shock protein) OS=Caenorhabditis elegans GN=dnj-12 PE=1 SV=1	44.28	0	0	3	3	0	1400000	1400000	0	1
									Q22347_ACADM_CAEEL	acdh-10	1	1	23000	9.89e-05		O01504_RLA2_CAEEL	rpa-2	60S acidic ribosomal protein P2 OS=Caenorhabditis elegans GN=rpa-2 PE=3 SV=2	10.81	2	4	2	2	210000	440000	210000	1	2.09524
									Q9XVR8_NOP10_CAEEL	nola-3	1	1	76000	0.000326		O45499_RS26_CAEEL	rps-26	40S ribosomal protein S26 OS=Caenorhabditis elegans GN=rps-26 PE=3 SV=1	13.24	2	2	2	2	430000	1300000	430000	1	3.02326
									A0A061ACL3_A0A061ACL3_CAEEL	cars-1	1	1	64000	0.000276		Q9XVE9_Q9XVE9_CAEEL	rpl-14	Ribosomal Protein, Large subunit OS=Caenorhabditis elegans GN=rpl-14 PE=1 SV=1	15.34	2	2	2	2	950000	2100000	950000	1	2.21053
									Q09237_YQ83_CAEEL	C18H9.3/C18H9.2	1	1	120000	0.00051		Q95Y04_RS28_CAEEL	rps-28	40S ribosomal protein S28 OS=Caenorhabditis elegans GN=rps-28 PE=3 SV=1	7.43	2	2	2	2	470000	960000	470000	1	2.04255
									O62432_O62432_CAEEL	dpy-4	1	1	790000	0.00338		A8WIR1_A8WIR1_CAEEL	rps-22	Ribosomal Protein, Small subunit OS=Caenorhabditis elegans GN=rps-22 PE=1 SV=1	11.54	2	2	2	2	370000	1000000	370000	1	2.7027
									Q19967_SC61G_CAEEL	emo-1	1	1	120000	0.000499		O18650_RS19_CAEEL	rps-19	40S ribosomal protein S19 OS=Caenorhabditis elegans GN=rps-19 PE=2 SV=1	16.31	2	2	2	2	210000	630000	210000	1	3
									O16368_PRS4_CAEEL	rpt-2	1	1	89000	0.000382		G5EEI4_G5EEI4_CAEEL	asp-1	ASpartyl Protease OS=Caenorhabditis elegans GN=asp-1 PE=1 SV=1	42.67	2	2	2	2	38000	100000	38000	1	2.63158
									Q21284_Q21284_CAEEL	CELE_K07E3.4	1	1	48000	0.000206		P46562_AL7A1_CAEEL	alh-9	Putative aldehyde dehydrogenase family 7 member A1 homolog OS=Caenorhabditis elegans GN=alh-9 PE=3 SV=2	56.98	1	1	2	3	15000	140000	15000	1	9.33333
									P34685_CAPZA_CAEEL	cap-1	1	1	48000	0.000205		O45552_O45552_CAEEL	acaa-2	ACetyl-CoA Acyltransferase 2 homolog OS=Caenorhabditis elegans GN=acaa-2 PE=1 SV=2	41.26	0	0	2	3	0	120000	120000	0	1
									Q8IG50_Q8IG50_CAEEL	tiar-1	1	1	61000	0.00026		G5EFR6_G5EFR6_CAEEL	mca-1	Calcium-transporting ATPase OS=Caenorhabditis elegans GN=mca-1 PE=1 SV=1	136.56	1	1	2	2	75000	230000	75000	1	3.06667
									K8ESM2_K8ESM2_CAEEL	CELE_Y16B4A.2	1	1	68000	0.000289		Q9BPN8_Y92H3_CAEEL	Y92H12BR.3	Uncharacterized protein Y92H12BR.3 OS=Caenorhabditis elegans GN=Y92H12BR.3 PE=1 SV=2	71.04	0	0	2	3	0	63000	63000	0	1
									Q22169_SSRB_CAEEL	trap-2	1	1	110000	0.000464		Q21473_Q21473_CAEEL	aqp-7	AQuaPorin or aquaglyceroporin related OS=Caenorhabditis elegans GN=aqp-7 PE=1 SV=2	31.86	1	1	2	2	120000	300000	120000	1	2.5
									O01598_O01598_CAEEL	let-355	1	1	40000	0.00017		Q11117_LMP1_CAEEL	lmp-1	LAMP family protein lmp-1 OS=Caenorhabditis elegans GN=lmp-1 PE=2 SV=1	25.78	1	1	2	2	43000	230000	43000	1	5.34884
									Q9U2F2_Q9U2F2_CAEEL	cpt-1	1	1	110000	0.000451		Q8I4M5_GLS1_CAEEL	gls-1	Germline survival defective-1 OS=Caenorhabditis elegans GN=gls-1 PE=1 SV=2	115.94	2	2	1	1	120000	63000	63000	1.90476	1
									O17607_RUVB1_CAEEL	ruvb-1	1	1	57000	0.000243		O18033_O18033_CAEEL	nra-2	Nicalin OS=Caenorhabditis elegans GN=nra-2 PE=1 SV=1	61.13	0	0	2	3	0	110000	110000	0	1
									Q09622_PUF12_CAEEL	puf-12	1	1	68000	0.00029		P48162_R23A1_CAEEL	rpl-25.1	60S ribosomal protein L23a 1 OS=Caenorhabditis elegans GN=rpl-25.1 PE=3 SV=1	16.69	1	1	2	2	280000	1300000	280000	1	4.64286
									Q09931_UBPY_CAEEL	K02C4.3	1	1	18000	7.72e-05		P48727_GLC7B_CAEEL	gsp-2	Serine/threonine-protein phosphatase PP1-beta OS=Caenorhabditis elegans GN=gsp-2 PE=2 SV=1	37.77	1	1	2	2	54000	160000	54000	1	2.96296
									A0A0K3AVF2_A0A0K3AVF2_CAEEL	dod-19	1	1	120000	0.000519		H2KYS2_H2KYS2_CAEEL	C14F11.4	Uncharacterized protein OS=Caenorhabditis elegans GN=C14F11.4 PE=1 SV=1	42.73	1	1	2	2	83000	500000	83000	1	6.0241
									Q9GZH5_Q9GZH5_CAEEL	rpn-1	1	1	54000	0.00023		Q65XX1_Q65XX1_CAEEL	vbh-1	Vasa-and Belle-like Helicase OS=Caenorhabditis elegans GN=vbh-1 PE=1 SV=1	71.24	0	0	2	3	0	330000	330000	0	1
									Q9GRY9_Q9GRY9_CAEEL	CELE_Y59A8B.10	1	1	71000	0.000303		Q95005_PSA7_CAEEL	pas-4	Proteasome subunit alpha type-7 OS=Caenorhabditis elegans GN=pas-4 PE=1 SV=1	28.22	1	1	2	2	40000	160000	40000	1	4
									N1NV09_N1NV09_CAEEL	kcc-1	1	1	30000	0.000126		B7WN95_B7WN95_CAEEL	rpl-32	Ribosomal Protein, Large subunit OS=Caenorhabditis elegans GN=rpl-32 PE=1 SV=1	9.09	0	0	2	3	0	430000	430000	0	1
									Q22515_Q22515_CAEEL	CELE_T14G8.3	1	1	23000	9.74e-05		D0PV95_D0PV95_CAEEL	laf-1	Putative DEAD-box RNA helicase OS=Caenorhabditis elegans GN=laf-1 PE=1 SV=1	76.3	1	1	2	2	47000	180000	47000	1	3.82979
									P09588_H2A_CAEEL	his-3	1	1	900000	0.00386		Q27511_H2AV_CAEEL	htz-1	Histone H2A.V OS=Caenorhabditis elegans GN=htz-1 PE=2 SV=3	14.66	1	1	2	2	480000	2300000	480000	1	4.79167
									Q9XW83_Q9XW83_CAEEL	grl-15	1	1	43000	0.000185		Q86S76_Q86S76_CAEEL	nuo-5	NADH Ubiquinone Oxidoreductase OS=Caenorhabditis elegans GN=nuo-5 PE=1 SV=2	39.05	1	1	2	2	110000	450000	110000	1	4.09091
									P34640_DDX55_CAEEL	ZK512.2	1	1	28000	0.000121		Q09544_ATPD_CAEEL	F58F12.1	ATP synthase subunit delta, mitochondrial OS=Caenorhabditis elegans GN=F58F12.1 PE=1 SV=1	16.92	0	0	2	3	0	420000	420000	0	1
									O44490_O44490_CAEEL	elks-1	1	1	160000	0.000669		Q9TYP9_Q9TYP9_CAEEL	mca-2	Calcium-transporting ATPase OS=Caenorhabditis elegans GN=mca-2 PE=1 SV=2	126.84	0	0	2	3	0	270000	270000	0	1
									O01326_RNC_CAEEL	drsh-1	1	1	760000	0.00323		Q94392_NSF_CAEEL	nsf-1	Vesicle-fusing ATPase OS=Caenorhabditis elegans GN=nsf-1 PE=1 SV=2	91.28	1	1	2	2	120000	390000	120000	1	3.25
									Q17489_Q17489_CAEEL	unc-44	1	1	37000	0.000158		O44512_O44512_CAEEL	isp-1	Cytochrome b-c1 complex subunit Rieske, mitochondrial OS=Caenorhabditis elegans GN=isp-1 PE=1 SV=1	29.69	1	1	2	2	74000	270000	74000	1	3.64865
									Q7JP80_Q7JP80_CAEEL	CELE_T13C2.6	1	1	68000	0.000292		P34559_ECHM_CAEEL	ech-6	Probable enoyl-CoA hydratase, mitochondrial OS=Caenorhabditis elegans GN=ech-6 PE=3 SV=1	31.15	1	1	2	2	34000	300000	34000	1	8.82353
									Q9U3P5_Q9U3P5_CAEEL	tram-1	1	1	140000	0.000619		Q27GU1_Q27GU1_CAEEL	csr-1	Chromosome-Segregation and RNAi deficient OS=Caenorhabditis elegans GN=csr-1 PE=1 SV=1	98.64	1	1	2	2	35000	180000	35000	1	5.14286
									Q09285_AKAP1_CAEEL	akap-1	1	1	71000	0.000303		Q22021_ATPK_CAEEL	R53.4	Putative ATP synthase subunit f, mitochondrial OS=Caenorhabditis elegans GN=R53.4 PE=3 SV=1	18.74	1	1	2	2	92000	310000	92000	1	3.36957
									G5ECP9_G5ECP9_CAEEL	vab-10	1	1	250000	0.00105		Q20937_Q20937_CAEEL	let-711	NTL-1a OS=Caenorhabditis elegans GN=let-711 PE=1 SV=3	294.89	1	1	2	2	23000	180000	23000	1	7.82609
									O02141_O02141_CAEEL	C46G7.2	1	1	62000	0.000264		Q9XU13_Q9XU13_CAEEL	sca-1	Calcium-transporting ATPase OS=Caenorhabditis elegans GN=sca-1 PE=1 SV=1	109.65	1	1	2	2	130000	990000	130000	1	7.61538
									G5EFX8_G5EFX8_CAEEL	ntl-3	1	1	88000	0.000378		G5ED31_G5ED31_CAEEL	ucr-2.1	Ubiquinol-Cytochrome c oxidoReductase complex OS=Caenorhabditis elegans GN=ucr-2.1 PE=1 SV=1	42.74	0	0	2	2	0	380000	380000	0	1
									Q93235_AT1B1_CAEEL	nkb-1	1	1	56000	0.00024		Q23500_ACOC_CAEEL	aco-1	Probable cytoplasmic aconitate hydratase OS=Caenorhabditis elegans GN=aco-1 PE=1 SV=1	96.6	0	0	2	2	0	69000	69000	0	1
									Q6EZG8_Q6EZG8_CAEEL	CELE_ZK6.11	1	1	84000	0.000359		Q20203_Q20203_CAEEL	csq-1	Calsequestrin OS=Caenorhabditis elegans GN=csq-1 PE=1 SV=1	48.3	0	0	2	2	0	190000	190000	0	1
									Q95Y15_Q95Y15_CAEEL	npp-8	1	1	62000	0.000267		G5EFP1_G5EFP1_CAEEL	rme-1	Receptor Mediated Endocytosis OS=Caenorhabditis elegans GN=rme-1 PE=1 SV=1	65.2	0	0	2	2	0	170000	170000	0	1
									Q23424_FZO1_CAEEL	fzo-1	1	1	43000	0.000183		O17071_PRS10_CAEEL	rpt-4	Probable 26S protease regulatory subunit 10B OS=Caenorhabditis elegans GN=rpt-4 PE=1 SV=2	45.83	0	0	2	2	0	98000	98000	0	1
									Q93549_Q93549_CAEEL	CELE_F21G4.5	1	1	170000	0.000723		O01541_SYAC_CAEEL	aars-2	Alanine--tRNA ligase, cytoplasmic OS=Caenorhabditis elegans GN=aars-2 PE=2 SV=1	106.72	0	0	2	2	0	97000	97000	0	1
									O01806_O01806_CAEEL	C44E4.4	1	1	46000	0.000196		Q18074_Q18074_CAEEL	C18B2.3	Uncharacterized protein OS=Caenorhabditis elegans GN=C18B2.3 PE=1 SV=2	26.62	0	0	2	2	0	210000	210000	0	1
									K8ERV5_K8ERV5_CAEEL	tnt-4	1	1	44000	0.000188		Q9U1X9_Q9U1X9_CAEEL	rla-2	Ribosomal protein, Large subunit, Acidic (P1) OS=Caenorhabditis elegans GN=rla-2 PE=1 SV=1	10.86	0	0	2	2	0	300000	300000	0	1
									Q09216_ERP1A_CAEEL	B0495.7	1	1	190000	0.000821		G5EG62_G5EG62_CAEEL	unc-45	UNC-45 OS=Caenorhabditis elegans GN=unc-45 PE=1 SV=1	107.36	0	0	2	2	0	130000	130000	0	1
									Q95XS2_Q95XS2_CAEEL	CELE_Y38F2AR.9	1	1	180000	0.000755		Q19663_Q19663_CAEEL	CELE_F21C10.7	Uncharacterized protein OS=Caenorhabditis elegans GN=CELE_F21C10.7 PE=1 SV=2	294.9	0	0	2	2	0	130000	130000	0	1
									Q8STE5_CED12_CAEEL	ced-12	1	1	59000	0.000254		O76371_O76371_CAEEL	rpt-5	Proteasome Regulatory Particle, ATPase-like OS=Caenorhabditis elegans GN=rpt-5 PE=1 SV=1	48.1	0	0	2	2	0	140000	140000	0	1
									Q22799_DYL1_CAEEL	dlc-1	1	1	54000	0.00023		Q19713_SYFB_CAEEL	frs-2	Phenylalanine--tRNA ligase beta subunit OS=Caenorhabditis elegans GN=frs-2 PE=3 SV=2	66.02	0	0	2	2	0	110000	110000	0	1
									Q17802_CPG1_CAEEL	cpg-1	1	1	55000	0.000237		Q05036_YLA4_CAEEL	C30C11.4	Uncharacterized protein C30C11.4 OS=Caenorhabditis elegans GN=C30C11.4 PE=3 SV=1	86.84	0	0	2	2	0	120000	120000	0	1
									Q53U87_Q53U87_CAEEL	sax-7	1	1	24000	0.000103		Q23089_Q23089_CAEEL	xpo-1	EXPOrtin (Nuclear export receptor) OS=Caenorhabditis elegans GN=xpo-1 PE=1 SV=2	123.78	0	0	2	2	0	160000	160000	0	1
									D2Y8W4_D2Y8W4_CAEEL	C01B9.4	1	1	4600000	0.0195		P19626_MLR2_CAEEL	mlc-2	Myosin regulatory light chain 2 OS=Caenorhabditis elegans GN=mlc-2 PE=3 SV=1	18.59	0	0	2	2	0	95000	95000	0	1
									P34539_ATP5E_CAEEL	R05D3.6	1	1	79000	0.000339		O16303_O16303_CAEEL	dnj-19	DNaJ domain (Prokaryotic heat shock protein) OS=Caenorhabditis elegans GN=dnj-19 PE=1 SV=1	47.48	0	0	2	2	0	63000	63000	0	1
									P02566_MYO4_CAEEL	unc-54	115	158	300000000	1.27		P91453_P91453_CAEEL	CELE_T19B4.5	Uncharacterized protein OS=Caenorhabditis elegans GN=CELE_T19B4.5 PE=1 SV=1	45.79	2	2	0	0	230000	0	230000	1	0
									Q9N4J2_VIT3_CAEEL	vit-3	88	103	88000000	0.38		Q18038_Q18038_CAEEL	let-716	Uncharacterized protein OS=Caenorhabditis elegans GN=let-716 PE=1 SV=3	192.14	0	0	2	2	0	75000	75000	0	1
									P05690_VIT2_CAEEL	vit-2	86	94	60000000	0.25		G5EDF4_G5EDF4_CAEEL	abts-1	Anion exchange protein OS=Caenorhabditis elegans GN=abts-1 PE=1 SV=1	129.25	0	0	2	2	0	160000	160000	0	1
									P12844_MYO3_CAEEL	myo-3	82	89	58000000	0.25		P91194_P91194_CAEEL	CELE_D2092.4	Uncharacterized protein OS=Caenorhabditis elegans GN=CELE_D2092.4 PE=1 SV=2	41.08	0	0	2	2	0	160000	160000	0	1
									P12845_MYO2_CAEEL	myo-2	69	81	34000000	0.15		Q8WQA8_Q8WQA8_CAEEL	rps-20	Ribosomal Protein, Small subunit OS=Caenorhabditis elegans GN=rps-20 PE=1 SV=1	13.23	0	0	2	2	0	1100000	1100000	0	1
									P10567_MYSP_CAEEL	unc-15	68	85	95000000	0.41		P34652_CALX_CAEEL	cnx-1	Calnexin OS=Caenorhabditis elegans GN=cnx-1 PE=1 SV=1	69.16	0	0	2	2	0	93000	93000	0	1
									G5EEC4_G5EEC4_CAEEL	vab-10	68	73	12000000	0.0525		G5EDL9_G5EDL9_CAEEL	CELE_ZK1321.4	Uncharacterized protein OS=Caenorhabditis elegans GN=CELE_ZK1321.4 PE=1 SV=1	45.82	0	0	2	2	0	260000	260000	0	1
									P02567_MYO1_CAEEL	myo-1	66	76	40000000	0.17		P30642_EIF3D_CAEEL	eif-3.D	Eukaryotic translation initiation factor 3 subunit D OS=Caenorhabditis elegans GN=eif-3.D PE=1 SV=1	64.25	0	0	2	2	0	110000	110000	0	1
									P18948_VIT6_CAEEL	vit-6	59	70	48000000	0.2		Q09517_LE767_CAEEL	let-767	Very-long-chain 3-oxooacyl-coA reductase let-767 OS=Caenorhabditis elegans GN=let-767 PE=1 SV=2	34.29	0	0	2	2	0	330000	330000	0	1
									Q5PY59_Q5PY59_CAEEL	ketn-1	56	60	12000000	0.0511		Q18036_Q18036_CAEEL	C16A3.5	Uncharacterized protein OS=Caenorhabditis elegans GN=C16A3.5 PE=1 SV=1	19.35	0	0	2	2	0	140000	140000	0	1
									Q9UB28_Q9UB28_CAEEL	let-805	47	49	7600000	0.0325		Q23223_MTR4_CAEEL	mtr-4	mRNA transport homolog 4 OS=Caenorhabditis elegans GN=mtr-4 PE=3 SV=1	116.3	0	0	2	2	0	93000	93000	0	1
									P50140_CH60_CAEEL	hsp-60	46	83	180000000	0.75		Q93353_IDH3B_CAEEL	idhb-1	Probable isocitrate dehydrogenase [NAD] subunit beta, mitochondrial OS=Caenorhabditis elegans GN=idhb-1 PE=3 SV=1	41.53	0	0	2	2	0	130000	130000	0	1
									Q9N4M4_ANC1_CAEEL	anc-1	39	43	11000000	0.0483		Q10051_PRP19_CAEEL	prp-19	Pre-mRNA-processing factor 19 OS=Caenorhabditis elegans GN=prp-19 PE=3 SV=2	53.18	0	0	2	2	0	180000	180000	0	1
									G5EEK8_G5EEK8_CAEEL	sca-1	32	37	13000000	0.0556		Q09475_YP93_CAEEL	C28H8.3	Uncharacterized helicase C28H8.3 OS=Caenorhabditis elegans GN=C28H8.3 PE=3 SV=2	193.97	0	0	2	2	0	180000	180000	0	1
									Q9U9J8_Q9U9J8_CAEEL	unc-70	31	34	4900000	0.0209		Q9TZS5_Q9TZS5_CAEEL	cct-7	Chaperonin Containing TCP-1 OS=Caenorhabditis elegans GN=cct-7 PE=1 SV=2	58.34	0	0	2	2	0	270000	270000	0	1
									G4S034_G4S034_CAEEL	spc-1	31	32	4600000	0.0199		O45218_ADAS_CAEEL	ads-1	Alkyldihydroxyacetonephosphate synthase OS=Caenorhabditis elegans GN=ads-1 PE=2 SV=1	66.52	0	0	2	2	0	160000	160000	0	1
									P29691_EF2_CAEEL	eef-2	30	35	13000000	0.0549		O61856_ILVBL_CAEEL	T26C12.1	Acetolactate synthase-like protein OS=Caenorhabditis elegans GN=T26C12.1 PE=3 SV=2	69.22	0	0	2	2	0	95000	95000	0	1
									Q06561_UNC52_CAEEL	unc-52	30	31	8500000	0.0364		O44144_O44144_CAEEL	perm-4	PERMeable eggshell OS=Caenorhabditis elegans GN=perm-4 PE=1 SV=2	34.94	0	0	2	2	0	290000	290000	0	1
									Q18688_HSP90_CAEEL	daf-21	29	30	16000000	0.0705		Q94360_NDUS7_CAEEL	nduf-7	Probable NADH dehydrogenase [ubiquinone] iron-sulfur protein 7, mitochondrial OS=Caenorhabditis elegans GN=nduf-7 PE=3 SV=1	21.9	0	0	2	2	0	150000	150000	0	1
									P46561_ATPB_CAEEL	atp-2	28	36	29000000	0.13		Q95008_PSA5_CAEEL	pas-5	Proteasome subunit alpha type-5 OS=Caenorhabditis elegans GN=pas-5 PE=1 SV=1	27.19	0	0	2	2	0	97000	97000	0	1
									B3GWB2_B3GWB2_CAEEL	vgln-1	26	29	6900000	0.0294		P34446_PAT2_CAEEL	pat-2	Integrin alpha pat-2 OS=Caenorhabditis elegans GN=pat-2 PE=1 SV=1	135.86	0	0	2	2	0	100000	100000	0	1
									P90735_P90735_CAEEL	eat-6	25	25	7500000	0.0321		Q8IA49_Q8IA49_CAEEL	mdh-1	Malate dehydrogenase OS=Caenorhabditis elegans GN=mdh-1 PE=1 SV=1	29.09	0	0	2	2	0	20000000	20000000	0	1
									Q19286_IFB2_CAEEL	ifb-2	25	25	17000000	0.0723		P91913_RLA1_CAEEL	rla-1	60S acidic ribosomal protein P1 OS=Caenorhabditis elegans GN=rla-1 PE=3 SV=2	11.28	0	0	2	2	0	540000	540000	0	1
									Q9XXK1_ATPA_CAEEL	H28O16.1	24	34	45000000	0.19		O01530_ASP6_CAEEL	asp-6	Aspartic protease 6 OS=Caenorhabditis elegans GN=asp-6 PE=3 SV=1	41.49	0	0	2	2	0	270000	270000	0	1
									P10984_ACT2_CAEEL	act-2	23	63	320000000	1.37		A5JYX4_A5JYX4_CAEEL	dhs-3	DeHydrogenases, Short chain OS=Caenorhabditis elegans GN=dhs-3 PE=1 SV=1	33.52	0	0	2	2	0	120000	120000	0	1
									B3CJ34_B3CJ34_CAEEL	gcn-1	23	23	2500000	0.0106		Q18885_BTF3_CAEEL	icd-1	Transcription factor BTF3 homolog OS=Caenorhabditis elegans GN=icd-1 PE=1 SV=1	17.49	0	0	2	2	0	240000	240000	0	1
									P06125_VIT5_CAEEL	vit-5	22	26	15000000	0.0626		Q20774_Q20774_CAEEL	dnj-13	DNaJ domain (Prokaryotic heat shock protein) OS=Caenorhabditis elegans GN=dnj-13 PE=1 SV=1	36.24	0	0	2	2	0	99000	99000	0	1
									Q45EJ8_Q45EJ8_CAEEL	lfi-1	22	25	14000000	0.0612		Q86G90_Q86G90_CAEEL	npp-9	Nuclear Pore complex Protein OS=Caenorhabditis elegans GN=npp-9 PE=1 SV=1	95.5	0	0	2	2	0	310000	310000	0	1
									P34574_CLH_CAEEL	chc-1	22	24	2900000	0.0122		Q9U2G0_U520_CAEEL	Y46G5A.4	Putative U5 small nuclear ribonucleoprotein 200 kDa helicase OS=Caenorhabditis elegans GN=Y46G5A.4 PE=3 SV=1	243.68	0	0	2	2	0	140000	140000	0	1
									P09446_HSP7A_CAEEL	hsp-1	21	26	14000000	0.0607		Q95XQ8_Q95XQ8_CAEEL	mcm-4	Yeast MCM (Licensing factor) related OS=Caenorhabditis elegans GN=mcm-4 PE=1 SV=1	91.51	0	0	2	2	0	130000	130000	0	1
									Q21000_Q21000_CAEEL	myo-5	20	24	2600000	0.0111		O18178_O18178_CAEEL	pptr-1	Protein Phosphatase 2A (Two A) Regulatory subunit OS=Caenorhabditis elegans GN=pptr-1 PE=1 SV=4	61.8	0	0	2	2	0	93000	93000	0	1
									Q19328_Q19328_CAEEL	tsn-1	20	23	5400000	0.0232		Q9N3T5_Q9N3T5_CAEEL	spg-7	SPG (Spastic paraplegia) OS=Caenorhabditis elegans GN=spg-7 PE=1 SV=2	87.41	0	0	2	2	0	200000	200000	0	1
									Q23050_Q23050_CAEEL	clik-1	18	19	5800000	0.0247		V6CJX7_V6CJX7_CAEEL	hecd-1	HECtD1 ubiquitin ligase homolog OS=Caenorhabditis elegans GN=hecd-1 PE=1 SV=1	291.59	0	0	2	2	0	120000	120000	0	1
									D0IMZ7_D0IMZ7_CAEEL	fln-1	17	19	1900000	0.00807		Q9TZC4_ILKH_CAEEL	pat-4	Integrin-linked protein kinase homolog pat-4 OS=Caenorhabditis elegans GN=pat-4 PE=1 SV=1	52.23	0	0	2	2	0	140000	140000	0	1
									P48152_RS3_CAEEL	rps-3	17	18	7800000	0.0332		P17343_GBB1_CAEEL	gpb-1	Guanine nucleotide-binding protein subunit beta-1 OS=Caenorhabditis elegans GN=gpb-1 PE=1 SV=2	37.38	0	0	2	2	0	120000	120000	0	1
									H2L2C8_H2L2C8_CAEEL	atn-1	17	18	3700000	0.0157		P34552_ALXA_CAEEL	alx-1	Apoptosis-linked gene 2-interacting protein X 1 OS=Caenorhabditis elegans GN=alx-1 PE=2 SV=3	98.2	0	0	2	2	0	210000	210000	0	1
									L8E6J9_L8E6J9_CAEEL	CELE_T23E7.2	17	18	5100000	0.022		Q8WTL6_Q8WTL6_CAEEL	hpo-29	Uncharacterized protein OS=Caenorhabditis elegans GN=hpo-29 PE=1 SV=2	98.38	0	0	2	2	0	110000	110000	0	1
									Q17770_PDI2_CAEEL	pdi-2	17	18	4100000	0.0174		P34369_PRP8_CAEEL	prp-8	Pre-mRNA-splicing factor 8 homolog OS=Caenorhabditis elegans GN=prp-8 PE=1 SV=1	271.85	0	0	2	2	0	130000	130000	0	1
									P55155_VIT1_CAEEL	vit-1	17	18	3900000	0.0166		Q09541_TPP2_CAEEL	tpp-2	Tripeptidyl-peptidase 2 OS=Caenorhabditis elegans GN=tpp-2 PE=2 SV=1	150.99	0	0	2	2	0	170000	170000	0	1
									P53013_EF1A_CAEEL	eft-3	16	22	38000000	0.16		G5EFG4_G5EFG4_CAEEL	abcf-2	ABC transporter, class F OS=Caenorhabditis elegans GN=abcf-2 PE=1 SV=1	70.33	0	0	2	2	0	340000	340000	0	1
									V6CJD2_V6CJD2_CAEEL	pqn-22	16	18	3300000	0.0142		Q19869_RL26_CAEEL	rpl-26	60S ribosomal protein L26 OS=Caenorhabditis elegans GN=rpl-26 PE=3 SV=1	16.06	0	0	2	2	0	510000	510000	0	1
									O16266_O16266_CAEEL	CELE_F40A3.6	15	18	14000000	0.0584		P52274_TBA8_CAEEL	tba-8	Tubulin alpha-8 chain OS=Caenorhabditis elegans GN=tba-8 PE=3 SV=2	50.46	0	0	2	2	0	140000	140000	0	1
									Q21752_VDAC_CAEEL	vdac-1	15	17	5700000	0.0245		Q95X44_Q95X44_CAEEL	vha-8	Vacuolar H ATPase OS=Caenorhabditis elegans GN=vha-8 PE=1 SV=1	25.57	0	0	2	2	0	260000	260000	0	1
									Q20641_Q20641_CAEEL	nmy-1	15	16	1200000	0.00529		Q18787_PRS7_CAEEL	rpt-1	26S protease regulatory subunit 7 OS=Caenorhabditis elegans GN=rpt-1 PE=1 SV=1	48.58	0	0	2	2	0	200000	200000	0	1
									Q9N3X2_RS4_CAEEL	rps-4	15	16	9500000	0.0408		Q20053_Q20053_CAEEL	asb-1	ATP Synthase B homolog OS=Caenorhabditis elegans GN=asb-1 PE=1 SV=1	34.35	0	0	2	2	0	200000	200000	0	1
									Q19289_IFB1_CAEEL	ifb-1	14	19	6100000	0.0259		G5EFU3_G5EFU3_CAEEL	lea-1	Ce-LEA OS=Caenorhabditis elegans GN=lea-1 PE=1 SV=1	77	0	0	2	2	0	160000	160000	0	1
									O01802_RL7_CAEEL	rpl-7	14	17	6400000	0.0274		G5EEA8_G5EEA8_CAEEL	nex-1	Annexin OS=Caenorhabditis elegans GN=nex-1 PE=1 SV=1	35.67	0	0	2	2	0	200000	200000	0	1
									Q9XW92_VATA_CAEEL	vha-13	14	16	2500000	0.0105		Q9U329_Q9U329_CAEEL	CELE_W09C5.8	Uncharacterized protein OS=Caenorhabditis elegans GN=CELE_W09C5.8 PE=1 SV=1	20.24	0	0	2	2	0	270000	270000	0	1
									O02056_RL4_CAEEL	rpl-4	14	16	6800000	0.0289		P34466_CLU_CAEEL	clu-1	Clustered mitochondria protein homolog OS=Caenorhabditis elegans GN=clu-1 PE=3 SV=1	139.83	0	0	2	2	0	190000	190000	0	1
									Q23621_Q23621_CAEEL	gdh-1	14	15	2900000	0.0122		P34662_RL35_CAEEL	rpl-35	60S ribosomal protein L35 OS=Caenorhabditis elegans GN=rpl-35 PE=3 SV=1	14.19	0	0	2	2	0	740000	740000	0	1
									Q18066_DIM_CAEEL	dim-1	14	15	7900000	0.0337		G5EGU1_G5EGU1_CAEEL	egl-30	EGL-30 OS=Caenorhabditis elegans GN=egl-30 PE=1 SV=1	41.84	0	0	2	2	0	110000	110000	0	1
									P52275_TBB2_CAEEL	tbb-2	13	16	2900000	0.0125		Q23120_RSP2_CAEEL	rsp-2	Probable splicing factor, arginine/serine-rich 2 OS=Caenorhabditis elegans GN=rsp-2 PE=3 SV=1	32.4	0	0	2	2	0	210000	210000	0	1
									P27420_HSP7C_CAEEL	hsp-3	13	16	6300000	0.0271		G5EFE0_G5EFE0_CAEEL	eps-8	EPS (Human endocytosis) related OS=Caenorhabditis elegans GN=eps-8 PE=1 SV=1	84.51	0	0	2	2	0	130000	130000	0	1
									P37806_UNC87_CAEEL	unc-87	13	16	7200000	0.0308		Q17880_Q17880_CAEEL	nuo-1	NADH Ubiquinone Oxidoreductase OS=Caenorhabditis elegans GN=nuo-1 PE=1 SV=1	52.42	0	0	2	2	0	170000	170000	0	1
									Q21443_LMN1_CAEEL	lmn-1	13	14	3400000	0.0146		Q9TZQ3_PGL1_CAEEL	pgl-1	P granule abnormality protein 1 OS=Caenorhabditis elegans GN=pgl-1 PE=1 SV=1	78.41	0	0	2	2	0	230000	230000	0	1
									P49405_RL5_CAEEL	rpl-5	13	14	9100000	0.0387		Q17948_Q17948_CAEEL	pptr-2	Protein Phosphatase 2A (Two A) Regulatory subunit OS=Caenorhabditis elegans GN=pptr-2 PE=1 SV=1	64.4	0	0	2	2	0	130000	130000	0	1
									Q7JPI2_Q7JPI2_CAEEL	suf-1	13	14	3400000	0.0145		O44451_ODPB_CAEEL	pdhb-1	Pyruvate dehydrogenase E1 component subunit beta, mitochondrial OS=Caenorhabditis elegans GN=pdhb-1 PE=1 SV=2	38.12	0	0	2	2	0	190000	190000	0	1
									P90901_IFA1_CAEEL	ifa-1	13	13	4000000	0.017		P46548_NMT_CAEEL	nmt-1	Probable glycylpeptide N-tetradecanoyltransferase OS=Caenorhabditis elegans GN=nmt-1 PE=3 SV=1	50.86	0	0	2	2	0	140000	140000	0	1
									P40614_MPCP_CAEEL	F01G4.6	12	14	12000000	0.0517		Q9NA80_SIN1_CAEEL	sinh-1	Stress-activated map kinase-interacting protein 1 homolog OS=Caenorhabditis elegans GN=sinh-1 PE=3 SV=3	72.61	0	0	2	2	0	18000000	18000000	0	1
									P11141_HSP7F_CAEEL	hsp-6	12	13	1900000	0.00806		Q18947_Q18947_CAEEL	CELE_D1054.11	Uncharacterized protein OS=Caenorhabditis elegans GN=CELE_D1054.11 PE=1 SV=1	33.74	1	3	1	2	33000	18000	18000	1.83333	1
									P50880_RL3_CAEEL	rpl-3	12	13	3800000	0.0163		G4SL51_G4SL51_CAEEL	pqn-52	Prion-like-(Q/N-rich)-domain-bearing protein OS=Caenorhabditis elegans GN=pqn-52 PE=1 SV=1	62.55	0	0	1	2	0	240000	240000	0	1
									Q18823_LAM2_CAEEL	lam-2	12	12	1200000	0.00495		Q18943_Q18943_CAEEL	CELE_D1054.10	Uncharacterized protein OS=Caenorhabditis elegans GN=CELE_D1054.10 PE=1 SV=1	20.57	1	1	1	1	39000	170000	39000	1	4.35897
									Q27371_TNNT_CAEEL	mup-2	12	12	6600000	0.0281		P0DM42_ACT3_CAEEL	act-3	Actin-3 OS=Caenorhabditis elegans GN=act-3 PE=1 SV=1	41.77	0	0	1	2	0	2600000	2600000	0	1
									P98080_UCR1_CAEEL	ucr-1	11	14	4200000	0.018		G5ECZ1_G5ECZ1_CAEEL	unc-44	AO66 ankyrin OS=Caenorhabditis elegans GN=unc-44 PE=1 SV=1	204.13	0	0	1	2	0	130000	130000	0	1
									P34690_TBA2_CAEEL	tba-2	11	13	5300000	0.0228		P18833_COL8_CAEEL	col-8	Cuticle collagen 8 OS=Caenorhabditis elegans GN=col-8 PE=3 SV=2	28.13	1	1	1	1	750000	1400000	750000	1	1.86667
									P46769_RSSA_CAEEL	rps-0	11	13	4900000	0.0211		P91156_P91156_CAEEL	acin-1	ACINus (Mammalian Apoptotic Chromatin condensation Inducer in the Nucleus) homolog OS=Caenorhabditis elegans GN=acin-1 PE=1 SV=2	65.46	1	1	1	1	5600	16000	5600	1	2.85714
									Q17967_PDI1_CAEEL	pdi-1	11	11	1500000	0.00656		O16929_O16929_CAEEL	symk-1	SYMpleKin cleavage and polyadenylation factor OS=Caenorhabditis elegans GN=symk-1 PE=1 SV=2	132.16	1	1	1	1	22000	34000	22000	1	1.54545
									IGKC_MOUSE		10	98	3600000000	15.49		Q20647_R23A2_CAEEL	rpl-25.2	60S ribosomal protein L23a 2 OS=Caenorhabditis elegans GN=rpl-25.2 PE=3 SV=1	16.27	1	1	1	1	240000	420000	240000	1	1.75
									P27604_SAHH_CAEEL	ahcy-1	10	12	5300000	0.0226		Q8MXR6_Q8MXR6_CAEEL	sqd-1	Homologous to Drosophila SQD (Squid) protein OS=Caenorhabditis elegans GN=sqd-1 PE=1 SV=1	33.45	1	1	1	1	55000	200000	55000	1	3.63636
									O45012_O45012_CAEEL	nol-5	10	11	2300000	0.01		Q9TYW1_Q9TYW1_CAEEL	vha-19	Vacuolar H ATPase OS=Caenorhabditis elegans GN=vha-19 PE=1 SV=1	49.58	1	1	1	1	52000	250000	52000	1	4.80769
									Q21276_YZVL_CAEEL	K07C5.4	10	10	1800000	0.00786		O17218_O17218_CAEEL	rps-22	Ribosomal Protein, Small subunit OS=Caenorhabditis elegans GN=rps-22 PE=1 SV=1	14.72	1	1	1	1	21000	110000	21000	1	5.2381
									Q21215_GBLP_CAEEL	rack-1	10	10	3500000	0.0149		P24894_COX2_CAEEL	cox-2	Cytochrome c oxidase subunit 2 OS=Caenorhabditis elegans GN=cox-2 PE=3 SV=2	26.53	1	1	1	1	110000	380000	110000	1	3.45455
									Q9GZH4_RPN1_CAEEL	ribo-1	10	10	5600000	0.0239		Q9N2V9_PDE6_CAEEL	pde-6	Probable 3',5'-cyclic phosphodiesterase pde-6 OS=Caenorhabditis elegans GN=pde-6 PE=3 SV=1	84.83	1	1	1	1	56000	57000	56000	1	1.01786
									Q7JNG1_Q7JNG1_CAEEL	atp-3	10	10	2000000	0.00847		Q19877_RS23_CAEEL	rps-23	40S ribosomal protein S23 OS=Caenorhabditis elegans GN=rps-23 PE=3 SV=1	15.86	1	1	1	1	300000	540000	300000	1	1.8
									Q17832_Q17832_CAEEL	vgln-1	10	10	2500000	0.0106		O02328_EIF3C_CAEEL	eif-3.C	Eukaryotic translation initiation factor 3 subunit C OS=Caenorhabditis elegans GN=eif-3.C PE=3 SV=2	103.78	1	1	1	1	51000	88000	51000	1	1.72549
									P36573_LEC1_CAEEL	lec-1	9	11	3400000	0.0144		Q19699_Q19699_CAEEL	gfat-2	Glutamine-Fructose 6-phosphate AminoTransferase homolog OS=Caenorhabditis elegans GN=gfat-2 PE=1 SV=1	79.25	0	0	1	2	0	180000	180000	0	1
									P27639_IF4A_CAEEL	inf-1	9	10	2600000	0.0112		Q8MXT6_Q8MXT6_CAEEL	col-106	COLlagen OS=Caenorhabditis elegans GN=col-106 PE=1 SV=1	28.51	1	1	1	1	53000	130000	53000	1	2.45283
									G5ECR0_G5ECR0_CAEEL	CELE_T25C12.3	9	10	1300000	0.00547		P34546_VATL2_CAEEL	vha-2	V-type proton ATPase 16 kDa proteolipid subunit 2/3 OS=Caenorhabditis elegans GN=vha-2 PE=2 SV=2	16.4	1	1	1	1	140000	1000000	140000	1	7.14286
									Q21067_IFC2_CAEEL	ifc-2	9	10	4000000	0.0172		Q17350_Q17350_CAEEL		Polyadenylate-binding protein OS=Caenorhabditis elegans PE=2 SV=1	71.56	1	1	1	1	160000	350000	160000	1	2.1875
									Q22235_ENPL1_CAEEL	enpl-1	9	10	2400000	0.0103		H2KZA5_H2KZA5_CAEEL	CELE_R148.3	Uncharacterized protein OS=Caenorhabditis elegans GN=CELE_R148.3 PE=1 SV=1	122.95	0	0	1	2	0	76000	76000	0	1
									Q22053_FBRL_CAEEL	fib-1	9	10	2000000	0.00866		G5EFE3_G5EFE3_CAEEL	CELE_H03A11.2	Uncharacterized protein OS=Caenorhabditis elegans GN=CELE_H03A11.2 PE=1 SV=2	138.41	1	1	1	1	63000	170000	63000	1	2.69841
									Q86S77_Q86S77_CAEEL	nuo-5	9	9	5300000	0.0226		Q23447_Q23447_CAEEL	CELE_ZK180.6	Uncharacterized protein OS=Caenorhabditis elegans GN=CELE_ZK180.6 PE=1 SV=2	74.08	0	0	1	2	0	170000	170000	0	1
									G5EFU2_G5EFU2_CAEEL	ant-1.4	9	9	16000000	0.0678		P52819_RL22_CAEEL	rpl-22	60S ribosomal protein L22 OS=Caenorhabditis elegans GN=rpl-22 PE=1 SV=3	14.94	1	1	1	1	270000	1000000	270000	1	3.7037
									Q19864_Q19864_CAEEL	cpf-1	9	9	9700000	0.0415		O62213_O62213_CAEEL	cey-1	C. Elegans Y-box OS=Caenorhabditis elegans GN=cey-1 PE=1 SV=1	21.34	1	1	1	1	43000	90000	43000	1	2.09302
									G5ED07_G5ED07_CAEEL	pdi-3	9	9	1700000	0.00738		P49196_RS12_CAEEL	rps-12	40S ribosomal protein S12 OS=Caenorhabditis elegans GN=rps-12 PE=3 SV=2	15.06	1	1	1	1	96000	500000	96000	1	5.20833
									H2KYE0_H2KYE0_CAEEL	nra-4	9	9	630000	0.00268		O62228_O62228_CAEEL	CELE_F35E2.8	Uncharacterized protein OS=Caenorhabditis elegans GN=CELE_F35E2.8 PE=4 SV=1	29.49	1	1	1	1	150000	190000	150000	1	1.26667
									Q20228_RS9_CAEEL	rps-9	9	9	33000000	0.14		Q9GZE9_Q9GZE9_CAEEL	ldp-1	Lipid DroPlet localized protein OS=Caenorhabditis elegans GN=ldp-1 PE=1 SV=1	47.26	1	1	1	1	44000	120000	44000	1	2.72727
									Q03577_SYDC_CAEEL	drs-1	8	10	1500000	0.00622		O44509_O44509_CAEEL	CELE_F42G8.10	Uncharacterized protein OS=Caenorhabditis elegans GN=CELE_F42G8.10 PE=1 SV=1	21.24	1	1	1	1	26000	110000	26000	1	4.23077
									O18240_O18240_CAEEL	rps-18	8	10	1600000	0.00701		Q94271_Q94271_CAEEL	asp-14	ASpartyl Protease OS=Caenorhabditis elegans GN=asp-14 PE=1 SV=1	44.73	1	1	1	1	96000	96000	96000	1	1
									Q27894_H2B2_CAEEL	his-4	8	10	5400000	0.0229		Q9NEQ0_FAT1_CAEEL	fat-1	Omega-3 fatty acid desaturase fat-1 OS=Caenorhabditis elegans GN=fat-1 PE=2 SV=1	46.53	0	0	1	2	0	180000	180000	0	1
									P48156_RS8_CAEEL	rps-8	8	9	5000000	0.0214		Q19973_Q19973_CAEEL	cec-5	C.Elegans Chromodomain protein OS=Caenorhabditis elegans GN=cec-5 PE=1 SV=1	42.25	0	0	1	1	0	77000	77000	0	1
									P47208_TCPD_CAEEL	cct-4	8	9	27000000	0.12		P49049_IMP2_CAEEL	imp-2	Intramembrane protease 2 OS=Caenorhabditis elegans GN=imp-2 PE=1 SV=1	52.76	0	0	1	1	0	34000	34000	0	1
									Q18076_Q18076_CAEEL	C18B2.5	8	9	1300000	0.00544		P34528_YM67_CAEEL	K12H4.7	Putative serine protease K12H4.7 OS=Caenorhabditis elegans GN=K12H4.7 PE=3 SV=2	56.53	0	0	1	1	0	50000	50000	0	1
									P47991_RL6_CAEEL	rpl-6	8	9	5900000	0.0251		Q20306_Q20306_CAEEL	abcf-3	ABC transporter, class F OS=Caenorhabditis elegans GN=abcf-3 PE=1 SV=1	80.24	0	0	1	1	0	17000	17000	0	1
									G3MU69_G3MU69_CAEEL	ant-1.1	8	9	5800000	0.0247		Q23382_Q23382_CAEEL	ccdc-47	CCDC (Human Coiled Coil Domain Containing) homolog OS=Caenorhabditis elegans GN=ccdc-47 PE=1 SV=1	50.76	0	0	1	1	0	51000	51000	0	1
									Q27527_ENO_CAEEL	enol-1	8	9	1500000	0.00647		Q94142_Q94142_CAEEL		Rab1-like (Fragment) OS=Caenorhabditis elegans PE=2 SV=1	7.73	0	0	1	1	0	32000	32000	0	1
									Q9GYT0_Q9GYT0_CAEEL	ech-1.2	8	8	920000	0.00393		Q21230_IF2B_CAEEL	K04G2.1	Eukaryotic translation initiation factor 2 subunit 2 OS=Caenorhabditis elegans GN=K04G2.1 PE=3 SV=4	27.56	0	0	1	1	0	19000	19000	0	1
									Q22505_Q22505_CAEEL	immt-1	8	8	950000	0.00405		Q19324_Q19324_CAEEL	rpn-5	Proteasome Regulatory Particle, Non-ATPase-like OS=Caenorhabditis elegans GN=rpn-5 PE=1 SV=1	56.42	0	0	1	1	0	43000	43000	0	1
									P53588_SUCB1_CAEEL	F47B10.1	8	8	2000000	0.00844		G5EC98_G5EC98_CAEEL	ctps-1	CTP synthase OS=Caenorhabditis elegans GN=ctps-1 PE=1 SV=1	75.2	0	0	1	1	0	58000	58000	0	1
									O61199_ODO1_CAEEL	ogdh-1	8	8	750000	0.00319		G5EDY8_G5EDY8_CAEEL	drp-1	Dynamin-Related Protein OS=Caenorhabditis elegans GN=drp-1 PE=1 SV=1	79.22	0	0	1	1	0	65000	65000	0	1
									P48154_RS3A_CAEEL	rps-1	8	8	4300000	0.0182		Q95XS1_Q95XS1_CAEEL	trap-3	TRanslocon-Associated Protein OS=Caenorhabditis elegans GN=trap-3 PE=1 SV=1	19.69	0	0	1	1	0	86000	86000	0	1
									O44565_O44565_CAEEL	lam-1	8	8	1300000	0.00563		Q27487_CATA1_CAEEL	ctl-2	Peroxisomal catalase 1 OS=Caenorhabditis elegans GN=ctl-2 PE=2 SV=3	57.43	0	0	1	1	0	100000	100000	0	1
									G5EBT9_G5EBT9_CAEEL	CELE_H27A22.1	8	8	4500000	0.0193		G5ED33_G5ED33_CAEEL	eps-8	EPS (Human endocytosis) related OS=Caenorhabditis elegans GN=eps-8 PE=1 SV=1	104.3	0	0	1	1	0	32000	32000	0	1
									Q23670_TOP2_CAEEL	K12D12.1	8	8	710000	0.00305		Q21531_Q21531_CAEEL	ifg-1	Initiation Factor 4G (EIF4G) family OS=Caenorhabditis elegans GN=ifg-1 PE=1 SV=1	129.19	0	0	1	1	0	41000	41000	0	1
									Q7Z071_Q7Z071_CAEEL	tnt-2	7	10	3700000	0.0156		B3WFT8_B3WFT8_CAEEL	C14F11.4	Uncharacterized protein OS=Caenorhabditis elegans GN=C14F11.4 PE=1 SV=1	43.14	0	0	1	1	0	82000	82000	0	1
									Q09543_2AAA_CAEEL	paa-1	7	9	910000	0.00391		Q9TYV5_Q9TYV5_CAEEL	nol-1	NucleOLar protein OS=Caenorhabditis elegans GN=nol-1 PE=1 SV=2	73.86	0	0	1	1	0	86000	86000	0	1
									Q966C6_RL7A_CAEEL	rpl-7A	7	8	4300000	0.0183		P90731_P90731_CAEEL	acly-2	ATP-citrate synthase OS=Caenorhabditis elegans GN=acly-2 PE=1 SV=1	120.52	0	0	1	1	0	420000	420000	0	1
									O02640_MDHM_CAEEL	mdh-2	7	8	2000000	0.00854		Q19371_Q19371_CAEEL	sec-24.1	Yeast SEC homolog OS=Caenorhabditis elegans GN=sec-24.1 PE=1 SV=1	121.05	0	0	1	1	0	8600	8600	0	1
									Q93572_RLA0_CAEEL	rpa-0	7	7	4400000	0.019		Q9U2Q9_GSK3_CAEEL	gsk-3	Glycogen synthase kinase-3 OS=Caenorhabditis elegans GN=gsk-3 PE=1 SV=1	40.86	1	1	0	0	57000	0	57000	1	0
									P34455_ACON_CAEEL	aco-2	7	7	1000000	0.00427		Q9N5E4_Q9N5E4_CAEEL	CELE_T02H6.11	Uncharacterized protein OS=Caenorhabditis elegans GN=CELE_T02H6.11 PE=1 SV=1	15.11	0	0	1	1	0	78000	78000	0	1
									Q9XW17_Q9XW17_CAEEL	car-1	7	7	1300000	0.00543		H2KYE5_H2KYE5_CAEEL	col-140	COLlagen OS=Caenorhabditis elegans GN=col-140 PE=1 SV=1	21.39	0	0	1	1	0	100000	100000	0	1
									O02286_O02286_CAEEL	pck-2	7	7	820000	0.00351		Q8MXJ1_Q8MXJ1_CAEEL	CELE_T23E7.2	Uncharacterized protein OS=Caenorhabditis elegans GN=CELE_T23E7.2 PE=1 SV=1	98.22	0	0	1	1	0	74000	74000	0	1
									Q20219_Q20219_CAEEL	drd-2	7	7	760000	0.00326		Q22631_Q22631_CAEEL	CELE_T21B6.3	Uncharacterized protein OS=Caenorhabditis elegans GN=CELE_T21B6.3 PE=1 SV=2	92.06	0	0	1	1	0	90000	90000	0	1
									Q9N4H7_Q9N4H7_CAEEL	copa-1	7	7	800000	0.00341		P91027_P91027_CAEEL	chdp-1	Calponin Homology Domain containing Protein OS=Caenorhabditis elegans GN=chdp-1 PE=1 SV=1	35.89	0	0	1	1	0	78000	78000	0	1
									Q9XXU9_VATC_CAEEL	vha-11	7	7	1100000	0.00453		D9N146_D9N146_CAEEL	CELE_K09G1.1	Uncharacterized protein OS=Caenorhabditis elegans GN=CELE_K09G1.1 PE=1 SV=1	26.49	0	0	1	1	0	120000	120000	0	1
									G5EEK9_G5EEK9_CAEEL	vha-5	7	7	960000	0.00412		H8W3Y1_H8W3Y1_CAEEL	noah-1	NOmpA Homolog (Drosophila nompA: no mechanoreceptor potential A) OS=Caenorhabditis elegans GN=noah-1 PE=1 SV=1	115.68	0	0	1	1	0	48000	48000	0	1
									P90795_GPDM_CAEEL	T25G3.4	7	7	2800000	0.0118		Q21902_MCM5_CAEEL	mcm-5	DNA replication licensing factor mcm-5 OS=Caenorhabditis elegans GN=mcm-5 PE=3 SV=1	84.88	0	0	1	1	0	50000	50000	0	1
									Q22054_RS16_CAEEL	rps-16	7	7	2900000	0.0122		P52717_YUW5_CAEEL	F41C3.5	Uncharacterized serine carboxypeptidase F41C3.5 OS=Caenorhabditis elegans GN=F41C3.5 PE=1 SV=1	53.61	0	0	1	1	0	44000	44000	0	1
									IGH1M_MOUSE	Ighg1	6	48	1700000000	7.23		Q22866_TPM1_CAEEL	lev-11	Tropomyosin isoforms a/b/d/f OS=Caenorhabditis elegans GN=lev-11 PE=1 SV=1	32.98	0	0	1	1	0	49000	49000	0	1
									P48150_RS14_CAEEL	rps-14	6	8	1900000	0.00825		Q9U2A8_RL37A_CAEEL	rpl-43	60S ribosomal protein L37a OS=Caenorhabditis elegans GN=rpl-43 PE=3 SV=3	10.1	0	0	1	1	0	110000	110000	0	1
									H2KYR1_H2KYR1_CAEEL	vig-1	6	7	2100000	0.00883		Q20049_Q20049_CAEEL	idhg-1	Isocitrate dehydrogenase [NAD] subunit, mitochondrial OS=Caenorhabditis elegans GN=idhg-1 PE=1 SV=2	43.55	0	0	1	1	0	45000	45000	0	1
									Q21481_Q21481_CAEEL	dhs-28	6	7	1500000	0.00658		H2B4N0_H2B4N0_CAEEL	fln-1	FLN-1 (Fragment) OS=Caenorhabditis elegans GN=fln-1 PE=2 SV=1	5.92	0	0	1	1	0	100000	100000	0	1
									Q9N5V3_Q9N5V3_CAEEL	imb-3	6	7	1000000	0.00439		Q9GZI3_Q9GZI3_CAEEL	pod-2	Uncharacterized protein OS=Caenorhabditis elegans GN=pod-2 PE=1 SV=1	230.42	0	0	1	1	0	18000	18000	0	1
									Q95XJ0_Q95XJ0_CAEEL	CELE_Y69A2AR.18	6	7	2500000	0.0106		Q9N3D0_Q9N3D0_CAEEL	Y54E10BR.5	Signal peptidase complex catalytic subunit SEC11 OS=Caenorhabditis elegans GN=Y54E10BR.5 PE=1 SV=1	20.61	0	0	1	1	0	57000	57000	0	1
									P17329_G3P2_CAEEL	gpd-2	6	7	1300000	0.00554		G5EEM5_ZYG9_CAEEL	zyg-9	Zygote defective protein 9 OS=Caenorhabditis elegans GN=zyg-9 PE=1 SV=1	156.09	0	0	1	1	0	29000	29000	0	1
									G5EGB1_G5EGB1_CAEEL	lec-2	6	7	8000000	0.0342		O44145_O44145_CAEEL	perm-2	PERMeable eggshell OS=Caenorhabditis elegans GN=perm-2 PE=1 SV=2	22.44	0	0	1	1	0	14000	14000	0	1
									O45815_O45815_CAEEL	act-5	6	6	5900000	0.0251		P91240_SRP72_CAEEL	srpa-72	Signal recognition particle subunit SRP72 OS=Caenorhabditis elegans GN=srpa-72 PE=3 SV=2	71.37	0	0	1	1	0	96000	96000	0	1
									P18947_VIT4_CAEEL	vit-4	6	6	2400000	0.0101		Q19317_NBEA_CAEEL	sel-2	Putative neurobeachin homolog OS=Caenorhabditis elegans GN=sel-2 PE=2 SV=3	281.03	0	0	1	1	0	30000	30000	0	1
									Q9XVP0_RS15_CAEEL	rps-15	6	6	1900000	0.00822		O44572_TNNI4_CAEEL	tni-4	Troponin I 4 OS=Caenorhabditis elegans GN=tni-4 PE=2 SV=2	23.05	0	0	1	1	0	58000	58000	0	1
									Q22099_SYK_CAEEL	krs-1	6	6	750000	0.00321		Q9U2D6_Q9U2D6_CAEEL	cnp-2	CalciNeurin binding Protein OS=Caenorhabditis elegans GN=cnp-2 PE=1 SV=3	84.35	0	0	1	1	0	96000	96000	0	1
									Q9N4I3_Q9N4I3_CAEEL	CELE_Y71F9AL.9	6	6	1100000	0.0046		Q27257_DIF1_CAEEL	dif-1	Protein dif-1 OS=Caenorhabditis elegans GN=dif-1 PE=2 SV=1	33.11	0	0	1	1	0	99000	99000	0	1
									G4SLH0_TTN1_CAEEL	ttn-1	6	6	1300000	0.00548		P10771_H11_CAEEL	his-24	Histone H1.1 OS=Caenorhabditis elegans GN=his-24 PE=1 SV=4	21.35	0	0	1	1	0	200000	200000	0	1
									Q95Y90_RL9_CAEEL	rpl-9	6	6	2000000	0.00848		O61708_O61708_CAEEL	pqn-59	Prion-like-(Q/N-rich)-domain-bearing protein OS=Caenorhabditis elegans GN=pqn-59 PE=1 SV=2	77.08	0	0	1	1	0	63000	63000	0	1
									P54812_TERA2_CAEEL	cdc-48.2	6	6	1200000	0.00517		G5EET3_G5EET3_CAEEL	cdr-6	CaDmium Responsive OS=Caenorhabditis elegans GN=cdr-6 PE=1 SV=1	31.63	0	0	1	1	0	47000	47000	0	1
									O17732_PYC1_CAEEL	pyc-1	6	6	730000	0.00314		Q22100_THILH_CAEEL	kat-1	Acetyl-CoA acetyltransferase homolog, mitochondrial OS=Caenorhabditis elegans GN=kat-1 PE=1 SV=2	42.42	0	0	1	1	0	37000	37000	0	1
									Q09996_SYLC_CAEEL	lrs-1	6	6	550000	0.00234		H2L001_H2L001_CAEEL	hsp-75	Heat Shock Protein OS=Caenorhabditis elegans GN=hsp-75 PE=1 SV=1	54.24	0	0	1	1	0	23000	23000	0	1
									Q09533_RL10_CAEEL	rpl-10	6	6	2600000	0.011		O61820_EIF3E_CAEEL	eif-3.E	Eukaryotic translation initiation factor 3 subunit E OS=Caenorhabditis elegans GN=eif-3.E PE=3 SV=1	50.69	0	0	1	1	0	13000	13000	0	1
									P46563_ALF2_CAEEL	aldo-2	6	6	630000	0.00268		P51875_GNAO_CAEEL	goa-1	Guanine nucleotide-binding protein G(o) subunit alpha OS=Caenorhabditis elegans GN=goa-1 PE=1 SV=3	40.43	0	0	1	1	0	83000	83000	0	1
									Q21926_SYIC_CAEEL	irs-1	6	6	630000	0.00268		G4SPY1_G4SPY1_CAEEL	Y71G10AL.1	Uncharacterized protein OS=Caenorhabditis elegans GN=Y71G10AL.1 PE=1 SV=2	75.57	0	0	1	1	0	48000	48000	0	1
									Q9N4J8_Q9N4J8_CAEEL	cct-3	6	6	850000	0.00364		Q09236_COPD_CAEEL	C13B9.3	Probable coatomer subunit delta OS=Caenorhabditis elegans GN=C13B9.3 PE=3 SV=1	56.61	0	0	1	1	0	97000	97000	0	1
									P47207_TCPB_CAEEL	cct-2	6	6	830000	0.00353		Q19642_Q19642_CAEEL	czw-1	Caenorhabditis Zeste White 10 (Drosophila) homolog OS=Caenorhabditis elegans GN=czw-1 PE=1 SV=1	87.94	0	0	1	1	0	14000	14000	0	1
									Q9NLD1_Q9NLD1_CAEEL	hrp-2	6	6	700000	0.00299		Q93831_Q93831_CAEEL	CELE_F59C6.5	Uncharacterized protein OS=Caenorhabditis elegans GN=CELE_F59C6.5 PE=1 SV=1	31.22	0	0	1	1	0	160000	160000	0	1
									Q53U86_Q53U86_CAEEL	sax-7	6	6	600000	0.00254		G5EDM4_G5EDM4_CAEEL	nrfl-1	NHERF (Mammalian Na/H Exchange Regulatory Factor) Like OS=Caenorhabditis elegans GN=nrfl-1 PE=1 SV=1	52.03	0	0	1	1	0	77000	77000	0	1
									Q9GYF1_TNNI2_CAEEL	unc-27	5	7	1500000	0.00658		Q19102_Q19102_CAEEL	ard-1	Alcohol/Ribitol Dehydrogenase family OS=Caenorhabditis elegans GN=ard-1 PE=1 SV=1	27.13	0	0	1	1	0	80000	80000	0	1
									Q9N5B3_Q9N5B3_CAEEL	CELE_W08E12.7	5	6	430000	0.00183		Q21559_Q21559_CAEEL	aly-3	Ref/ALY RNA export adaptor family OS=Caenorhabditis elegans GN=aly-3 PE=1 SV=1	25.68	0	0	1	1	0	64000	64000	0	1
									P34689_GLH1_CAEEL	glh-1	5	6	570000	0.00245		P19974_CYC21_CAEEL	cyc-2.1	Cytochrome c 2.1 OS=Caenorhabditis elegans GN=cyc-2.1 PE=1 SV=2	12.23	0	0	1	1	0	39000	39000	0	1
									O02639_RL19_CAEEL	rpl-19	5	6	3600000	0.0154		Q9GYI7_Q9GYI7_CAEEL	CELE_F29B9.8	Uncharacterized protein OS=Caenorhabditis elegans GN=CELE_F29B9.8 PE=1 SV=1	44.01	0	0	1	1	0	69000	69000	0	1
									P17140_CO4A2_CAEEL	let-2	5	6	9400000	0.0401		Q9U332_RL31_CAEEL	rpl-31	60S ribosomal protein L31 OS=Caenorhabditis elegans GN=rpl-31 PE=3 SV=1	14.25	0	0	1	1	0	790000	790000	0	1
									Q11067_PDIA6_CAEEL	tag-320	5	5	390000	0.00168		Q17761_6PGD_CAEEL	T25B9.9	6-phosphogluconate dehydrogenase, decarboxylating OS=Caenorhabditis elegans GN=T25B9.9 PE=3 SV=2	53.16	0	0	1	1	0	15000	15000	0	1
									O45946_RL18_CAEEL	rpl-18	5	5	2900000	0.0124		Q8MQD9_Q8MQD9_CAEEL	got-2.2	Glutamate Oxaloacetate Transaminase OS=Caenorhabditis elegans GN=got-2.2 PE=1 SV=1	32.63	0	0	1	1	0	100000	100000	0	1
									Q86S66_NACA_CAEEL	icd-2	5	5	1600000	0.00673		P34183_SYH_CAEEL	hrs-1	Histidine--tRNA ligase OS=Caenorhabditis elegans GN=hrs-1 PE=2 SV=3	58.52	0	0	1	1	0	17000	17000	0	1
									Q09508_SDHA_CAEEL	sdha-1	5	5	790000	0.00337		Q19746_INX3_CAEEL	inx-3	Innexin-3 OS=Caenorhabditis elegans GN=inx-3 PE=1 SV=2	48.89	0	0	1	1	0	19000	19000	0	1
									Q8WQD8_Q8WQD8_CAEEL	cah-4	5	5	2300000	0.00975		Q8I7K5_Q8I7K5_CAEEL	nono-1	NONO (Conserved nuclear protein, aka PSF) homolog OS=Caenorhabditis elegans GN=nono-1 PE=1 SV=1	41.89	0	0	1	1	0	67000	67000	0	1
									Q18599_Q18599_CAEEL	acer-1	5	5	930000	0.00397		Q9BIB7_Q9BIB7_CAEEL	hrpf-1	HnRNP F homolog OS=Caenorhabditis elegans GN=hrpf-1 PE=1 SV=1	61.74	0	0	1	1	0	17000	17000	0	1
									G5ECZ2_G5ECZ2_CAEEL	ret-1	5	5	820000	0.00349		Q10657_TPIS_CAEEL	tpi-1	Triosephosphate isomerase OS=Caenorhabditis elegans GN=tpi-1 PE=1 SV=2	26.56	0	0	1	1	0	43000	43000	0	1
									Q20655_14332_CAEEL	ftt-2	5	5	680000	0.0029		Q9NL51_Q9NL51_CAEEL	klp-17	Kinesin-like protein OS=Caenorhabditis elegans GN=klp-17 PE=2 SV=1	67.89	0	0	1	1	0	180000	180000	0	1
									Q95QM8_Q95QM8_CAEEL	gfat-1	5	5	390000	0.00168		Q19470_Q19470_CAEEL	col-184	COLlagen OS=Caenorhabditis elegans GN=col-184 PE=1 SV=1	28.46	0	0	1	1	0	640000	640000	0	1
									Q7K798_Q7K798_CAEEL	pab-1	5	5	1400000	0.00581		Q18409_RSP6_CAEEL	rsp-6	Probable splicing factor, arginine/serine-rich 6 OS=Caenorhabditis elegans GN=rsp-6 PE=3 SV=1	20.47	0	0	1	1	0	65000	65000	0	1
									Q19626_VATB_CAEEL	vha-12	5	5	1200000	0.00511		O17687_O17687_CAEEL	nasp-2	NASP (Human Nuclear Autoantigenic Sperm Protein) homolog OS=Caenorhabditis elegans GN=nasp-2 PE=1 SV=1	62.92	0	0	1	1	0	24000	24000	0	1
									P51404_RS13_CAEEL	rps-13	5	5	1900000	0.00819		G5EEQ8_G5EEQ8_CAEEL	CELE_T08A11.2	Uncharacterized protein OS=Caenorhabditis elegans GN=CELE_T08A11.2 PE=1 SV=1	147.23	0	0	1	1	0	75000	75000	0	1
									Q95YF3_CGH1_CAEEL	cgh-1	5	5	750000	0.00323		O61880_O61880_CAEEL	CELE_F59B1.2	Uncharacterized protein OS=Caenorhabditis elegans GN=CELE_F59B1.2 PE=1 SV=1	17.75	0	0	1	1	0	90000	90000	0	1
									G5EDE8_G5EDE8_CAEEL	ile-1	5	5	380000	0.00164		P91390_RPN2_CAEEL	ostd-1	Dolichyl-diphosphooligosaccharide--protein glycosyltransferase subunit 2 OS=Caenorhabditis elegans GN=ostd-1 PE=3 SV=1	31.13	0	0	1	1	0	17000	17000	0	1
									Q9N4Y8_Q9N4Y8_CAEEL	nuo-5	5	5	750000	0.00321		Q19554_Q19554_CAEEL	abcf-1	ABC transporter, class F OS=Caenorhabditis elegans GN=abcf-1 PE=1 SV=1	69.13	0	0	1	1	0	39000	39000	0	1
									Q9NEW6_RSP3_CAEEL	rsp-3	5	5	650000	0.00277		H2KYL8_H2KYL8_CAEEL	tnt-3	TropoNin T OS=Caenorhabditis elegans GN=tnt-3 PE=1 SV=1	135.09	0	0	1	1	0	27000	27000	0	1
									P45971_OST48_CAEEL	ostb-1	5	5	1600000	0.00673		P52899_ODPA_CAEEL	T05H10.6	Probable pyruvate dehydrogenase E1 component subunit alpha, mitochondrial OS=Caenorhabditis elegans GN=T05H10.6 PE=3 SV=1	43.76	0	0	1	1	0	130000	130000	0	1
									P50093_PHB2_CAEEL	phb-2	5	5	670000	0.00285		Q22945_Q22945_CAEEL	CELE_F08F3.4	Uncharacterized protein OS=Caenorhabditis elegans GN=CELE_F08F3.4 PE=1 SV=2	40.13	0	0	1	1	0	71000	71000	0	1
									Q9XWI6_EIF3B_CAEEL	eif-3.B	5	5	410000	0.00176		Q9TZL9_Q9TZL9_CAEEL	fard-1	Fatty Acyl-CoA ReDuctase OS=Caenorhabditis elegans GN=fard-1 PE=1 SV=1	61.21	0	0	1	1	0	110000	110000	0	1
									O44480_RL18A_CAEEL	rpl-20	5	5	2300000	0.01		Q02335_YOL8_CAEEL	ZK370.8	TPR repeat-containing protein ZK370.8 OS=Caenorhabditis elegans GN=ZK370.8 PE=4 SV=3	64.83	0	0	1	1	0	68000	68000	0	1
									G5EBY3_G5EBY3_CAEEL	nmy-2	5	5	300000	0.00129		Q18864_SURF4_CAEEL	sft-4	Surfeit locus protein 4 homolog OS=Caenorhabditis elegans GN=sft-4 PE=2 SV=1	31.79	0	0	1	1	0	100000	100000	0	1
									P91128_RL13_CAEEL	rpl-13	5	5	2600000	0.0112		Q20877_Q20877_CAEEL	CELE_F56D3.1	Uncharacterized protein OS=Caenorhabditis elegans GN=CELE_F56D3.1 PE=1 SV=2	49.19	0	0	1	1	0	78000	78000	0	1
									KV2A7_MOUSE		4	128	16000000000	67.62		A3RMS5_A3RMS5_CAEEL	glb-5	GLoBin related OS=Caenorhabditis elegans GN=glb-5 PE=3 SV=1	55.38	1	1	0	0	31000	0	31000	1	0
									P62784_H4_CAEEL	his-1	4	7	12000000	0.0509		Q18164_DPYD_CAEEL	dpyd-1	Dihydropyrimidine dehydrogenase [NADP(+)] OS=Caenorhabditis elegans GN=dpyd-1 PE=3 SV=2	115.23	0	0	1	1	0	33000	33000	0	1
									P48158_RL23_CAEEL	rpl-23	4	6	5000000	0.0214		Q9U3F8_Q9U3F8_CAEEL	aagr-3	Acid Alpha Glucosidase Relate OS=Caenorhabditis elegans GN=aagr-3 PE=1 SV=1	103.67	0	0	1	1	0	27000	27000	0	1
									P91917_OLA1_CAEEL	ola-1	4	5	560000	0.00237		Q9XTJ9_Q9XTJ9_CAEEL	prp-1	Putative RNA-binding protein PRP-1 (Fragment) OS=Caenorhabditis elegans GN=prp-1 PE=2 SV=1	41.39	0	0	1	1	0	18000	18000	0	1
									P12456_TBB1_CAEEL	mec-7	4	5	2000000	0.00861		Q9XVQ9_Q9XVQ9_CAEEL	elo-2	Elongation of very long chain fatty acids protein OS=Caenorhabditis elegans GN=elo-2 PE=1 SV=1	31.34	0	0	1	1	0	96000	96000	0	1
									Q9XUY5_AT1B3_CAEEL	nkb-3	4	5	570000	0.00242		O02495_SYB1_CAEEL	snb-1	Synaptobrevin-1 OS=Caenorhabditis elegans GN=snb-1 PE=1 SV=1	12.02	0	0	1	1	0	83000	83000	0	1
									Q86CZ9_Q86CZ9_CAEEL	ant-1.1	4	5	8600000	0.0368		P28548_CSK2B_CAEEL	kin-10	Casein kinase II subunit beta OS=Caenorhabditis elegans GN=kin-10 PE=1 SV=2	26.42	0	0	1	1	0	74000	74000	0	1
									G5EGA5_FAT2_CAEEL	fat-2	4	5	440000	0.0019		O18221_O18221_CAEEL	tag-273	Uncharacterized protein OS=Caenorhabditis elegans GN=tag-273 PE=1 SV=3	67.24	0	0	1	1	0	70000	70000	0	1
									Q9NEN6_RS6_CAEEL	rps-6	4	4	1300000	0.00566		Q93873_NDUS2_CAEEL	gas-1	Probable NADH dehydrogenase [ubiquinone] iron-sulfur protein 2, mitochondrial OS=Caenorhabditis elegans GN=gas-1 PE=3 SV=2	54.53	0	0	1	1	0	100000	100000	0	1
									B7FAR9_B7FAR9_CAEEL	CELE_Y43F8B.1	4	4	500000	0.00214		Q93622_Q93622_CAEEL	CELE_F28C6.8	Uncharacterized protein OS=Caenorhabditis elegans GN=CELE_F28C6.8 PE=1 SV=1	17.16	0	0	1	1	0	53000	53000	0	1
									D5MCN2_LARP1_CAEEL	larp-1	4	4	230000	0.000981		Q23597_Q23597_CAEEL	CELE_ZK809.3	Uncharacterized protein OS=Caenorhabditis elegans GN=CELE_ZK809.3 PE=1 SV=1	24.34	0	0	1	1	0	140000	140000	0	1
									Q19969_IMA3_CAEEL	ima-3	4	4	470000	0.00202		Q93576_Q93576_CAEEL	ndk-1	Nucleoside diphosphate kinase OS=Caenorhabditis elegans GN=ndk-1 PE=1 SV=1	17.11	0	0	1	1	0	100000	100000	0	1
									A0A0K3AUJ9_A0A0K3AUJ9_CAEEL	prdx-2	4	4	670000	0.00287		O45599_O45599_CAEEL	cbd-1	Chitin-Binding Domain protein OS=Caenorhabditis elegans GN=cbd-1 PE=1 SV=2	144.1	0	0	1	1	0	46000	46000	0	1
									Q23312_RS7_CAEEL	rps-7	4	4	1800000	0.00752		O01836_GLH3_CAEEL	glh-3	ATP-dependent RNA helicase glh-3 OS=Caenorhabditis elegans GN=glh-3 PE=1 SV=1	79.68	0	0	1	1	0	140000	140000	0	1
									Q18026_KYNU_CAEEL	flu-2	4	4	640000	0.00275		P34669_OST3_CAEEL	ZK686.3	Probable dolichyl-diphosphooligosaccharide--protein glycosyltransferase subunit 3 OS=Caenorhabditis elegans GN=ZK686.3 PE=3 SV=2	38.8	0	0	1	1	0	64000	64000	0	1
									O45181_O45181_CAEEL	CELE_K07H8.10	4	4	690000	0.00297		Q9XUN9_TNNI3_CAEEL	tni-3	Troponin I 3 OS=Caenorhabditis elegans GN=tni-3 PE=2 SV=1	29.82	0	0	1	1	0	94000	94000	0	1
									Q9N4I4_RL10A_CAEEL	rpl-10a	4	4	3500000	0.015		Q9XW16_PROF1_CAEEL	pfn-1	Profilin-1 OS=Caenorhabditis elegans GN=pfn-1 PE=2 SV=1	14.25	0	0	1	1	0	35000	35000	0	1
									Q19007_Q19007_CAEEL	nap-1	4	4	420000	0.00181		Q95XM9_Q95XM9_CAEEL	ddx-27	DEAD boX helicase homolog OS=Caenorhabditis elegans GN=ddx-27 PE=1 SV=2	82.43	0	0	1	1	0	36000	36000	0	1
									Q8T3D2_Q8T3D2_CAEEL	CELE_T08G11.1	4	4	170000	0.000731		Q09582_METH_CAEEL	metr-1	Probable methionine synthase OS=Caenorhabditis elegans GN=metr-1 PE=3 SV=1	138.81	0	0	1	1	0	14000	14000	0	1
									Q17340_Q17340_CAEEL		4	4	630000	0.0027		P90921_ATPL1_CAEEL	asg-1	Probable ATP synthase subunit g 1, mitochondrial OS=Caenorhabditis elegans GN=asg-1 PE=3 SV=1	14.91	0	0	1	1	0	82000	82000	0	1
									O45734_O45734_CAEEL	cpl-1	4	4	700000	0.003		O16298_O16298_CAEEL	hpo-18	Uncharacterized protein OS=Caenorhabditis elegans GN=hpo-18 PE=1 SV=1	6.02	0	0	1	1	0	110000	110000	0	1
									I2HAJ2_I2HAJ2_CAEEL	rpl-30	4	4	1000000	0.00429		Q95YD8_Q95YD8_CAEEL	idhg-2	Isocitrate dehydrogenase [NAD] subunit, mitochondrial OS=Caenorhabditis elegans GN=idhg-2 PE=1 SV=1	40.82	0	0	1	1	0	200000	200000	0	1
									P41932_14331_CAEEL	par-5	4	4	970000	0.00413		Q17343_Q17343_CAEEL	unc-44	AO13 ankyrin OS=Caenorhabditis elegans GN=unc-44 PE=4 SV=2	774.9	0	0	1	1	0	120000	120000	0	1
									P47209_TCPE_CAEEL	cct-5	4	4	480000	0.00205		Q17624_Q17624_CAEEL	arrd-25	ARRestin Domain protein OS=Caenorhabditis elegans GN=arrd-25 PE=1 SV=1	64.34	0	0	1	1	0	83000	83000	0	1
									P19625_MLR1_CAEEL	mlc-1	4	4	1800000	0.00786		Q9BKZ9_FEH1_CAEEL	feh-1	Protein Fe65 homolog OS=Caenorhabditis elegans GN=feh-1 PE=1 SV=2	76.27	0	0	1	1	0	85000	85000	0	1
									Q27389_RL13A_CAEEL	rpl-16	4	4	1500000	0.00646		Q86DC6_IFD1_CAEEL	ifd-1	Intermediate filament protein ifd-1 OS=Caenorhabditis elegans GN=ifd-1 PE=3 SV=2	66.66	0	0	1	1	0	170000	170000	0	1
									P34255_YKA3_CAEEL	B0303.3	4	4	380000	0.00164		P53585_ACLY_CAEEL	D1005.1	Probable ATP-citrate synthase OS=Caenorhabditis elegans GN=D1005.1 PE=3 SV=1	121.54	0	0	1	1	0	110000	110000	0	1
									Q8MQ42_Q8MQ42_CAEEL	CELE_F46H5.7	4	4	410000	0.00174		G5EC10_G5EC10_CAEEL	lec-9	Galectin OS=Caenorhabditis elegans GN=lec-9 PE=1 SV=1	15.55	0	0	1	1	0	34000	34000	0	1
									P54412_EF1G_CAEEL	eef-1G	4	4	1100000	0.00458		G5EDB1_G5EDB1_CAEEL	srap-1	Serine Rich Adhesion Protein-like OS=Caenorhabditis elegans GN=srap-1 PE=1 SV=1	344.45	0	0	1	1	0	66000	66000	0	1
									P49180_RL35A_CAEEL	rpl-33	4	4	820000	0.0035		P17139_CO4A1_CAEEL	emb-9	Collagen alpha-1(IV) chain OS=Caenorhabditis elegans GN=emb-9 PE=1 SV=5	170.88	0	0	1	1	0	420000	420000	0	1
									O01869_O01869_CAEEL	rps-10	3	4	1600000	0.007		Q9BMU4_Q9BMU4_CAEEL	atln-1	ATLastiN (Endoplasmic reticulum GTPase) related OS=Caenorhabditis elegans GN=atln-1 PE=1 SV=1	64.68	0	0	1	1	0	120000	120000	0	1
									O17953_DLDH_CAEEL	dld-1	3	4	240000	0.00102		V6CLA7_V6CLA7_CAEEL	hecd-1	HECtD1 ubiquitin ligase homolog OS=Caenorhabditis elegans GN=hecd-1 PE=1 SV=1	292.27	0	0	1	1	0	44000	44000	0	1
									O45577_O45577_CAEEL	cpf-2	3	4	290000	0.00124		Q93243_NAS37_CAEEL	nas-37	Zinc metalloproteinase nas-37 OS=Caenorhabditis elegans GN=nas-37 PE=1 SV=2	85.13	0	0	1	1	0	70000	70000	0	1
									O45148_O45148_CAEEL	dlst-1	3	4	1100000	0.00483		Q21930_RL28_CAEEL	rpl-28	60S ribosomal protein L28 OS=Caenorhabditis elegans GN=rpl-28 PE=1 SV=3	13.72	0	0	1	1	0	960000	960000	0	1
									O01692_RS17_CAEEL	rps-17	3	4	2000000	0.00836		Q9U2D9_GYS_CAEEL	gsy-1	Glycogen [starch] synthase OS=Caenorhabditis elegans GN=gsy-1 PE=1 SV=1	76.41	0	0	1	1	0	100000	100000	0	1
									Q17763_Q17763_CAEEL	atp-5	3	4	710000	0.00301		Q22993_Q22993_CAEEL	pmt-2	Phosphoethanolamine MethylTransferase OS=Caenorhabditis elegans GN=pmt-2 PE=1 SV=1	49.74	0	0	1	1	0	56000	56000	0	1
									P49632_RL40_CAEEL	ubq-2	3	4	1900000	0.00805		Q09545_SDHB_CAEEL	sdhb-1	Succinate dehydrogenase [ubiquinone] iron-sulfur subunit, mitochondrial OS=Caenorhabditis elegans GN=sdhb-1 PE=2 SV=1	32.87	0	0	1	1	0	56000	56000	0	1
									Q93573_TCTP_CAEEL	tct-1	3	4	530000	0.00228		Q21917_GPA7_CAEEL	gpa-7	Guanine nucleotide-binding protein alpha-7 subunit OS=Caenorhabditis elegans GN=gpa-7 PE=1 SV=1	40.99	0	0	1	1	0	89000	89000	0	1
									P61866_RL12_CAEEL	rpl-12	3	4	2200000	0.00928		P42168_KC1A_CAEEL	kin-19	Casein kinase I isoform alpha OS=Caenorhabditis elegans GN=kin-19 PE=3 SV=1	39.01	0	0	1	1	0	32000	32000	0	1
									Q9N5S7_Q9N5S7_CAEEL	CELE_F49H12.5	3	3	600000	0.00258		H2KYX4_H2KYX4_CAEEL	C23H3.2	Uncharacterized protein OS=Caenorhabditis elegans GN=C23H3.2 PE=1 SV=1	39.97	0	0	1	1	0	64000	64000	0	1
									P91306_P91306_CAEEL	cey-2	3	3	220000	0.000927		Q23121_RSP1_CAEEL	rsp-1	Probable splicing factor, arginine/serine-rich 1 OS=Caenorhabditis elegans GN=rsp-1 PE=3 SV=1	35.02	0	0	1	1	0	150000	150000	0	1
									O76512_RENT1_CAEEL	smg-2	3	3	220000	0.000938		O62277_O62277_CAEEL	dct-18	DAF-16/FOXO Controlled, germline Tumor affecting OS=Caenorhabditis elegans GN=dct-18 PE=1 SV=1	24.38	0	0	1	1	0	25000	25000	0	1
									Q95XT5_Q95XT5_CAEEL	trap-1	3	3	420000	0.00179		G5EBV4_G5EBV4_CAEEL	lec-10	Galectin OS=Caenorhabditis elegans GN=lec-10 PE=1 SV=1	21.97	0	0	1	1	0	78000	78000	0	1
									P46550_TCPZ_CAEEL	cct-6	3	3	480000	0.00205		Q18211_RCC1_CAEEL	ran-3	Regulator of chromosome condensation OS=Caenorhabditis elegans GN=ran-3 PE=3 SV=1	61.45	0	0	1	1	0	110000	110000	0	1
									Q9BKU4_PHB1_CAEEL	phb-1	3	3	670000	0.00288		Q04908_PSMD3_CAEEL	rpn-3	26S proteasome non-ATPase regulatory subunit 3 OS=Caenorhabditis elegans GN=rpn-3 PE=1 SV=1	57.47	0	0	1	1	0	140000	140000	0	1
									Q94300_RL11_CAEEL	rpl-11.1	3	3	1400000	0.00589		Q9XU97_Q9XU97_CAEEL	CELE_F44E5.1	Uncharacterized protein OS=Caenorhabditis elegans GN=CELE_F44E5.1 PE=1 SV=1	8.86	0	0	1	1	0	120000	120000	0	1
									Q6AW03_Q6AW03_CAEEL	CELE_Y37E3.17	3	3	280000	0.00119		Q0G821_Q0G821_CAEEL	ugt-23	UDP-glucuronosyltransferase OS=Caenorhabditis elegans GN=ugt-23 PE=1 SV=1	49.49	0	0	1	1	0	41000	41000	0	1
									Q9BL19_RL17_CAEEL	rpl-17	3	3	930000	0.00398		O02082_O02082_CAEEL	C48E7.1	Uncharacterized protein OS=Caenorhabditis elegans GN=C48E7.1 PE=1 SV=1	18.66	0	0	1	1	0	67000	67000	0	1
									Q19579_Q19579_CAEEL	pab-2	3	3	1100000	0.00455		Q23463_Q23463_CAEEL	eftu-2	Elongation Factor TU family OS=Caenorhabditis elegans GN=eftu-2 PE=1 SV=1	110.41	0	0	1	1	0	57000	57000	0	1
									O44400_F37C4_CAEEL	F37C4.5	3	3	1100000	0.00462		Q17419_Q17419_CAEEL	B0024.3	Uncharacterized protein OS=Caenorhabditis elegans GN=B0024.3 PE=4 SV=2	27.56	1	1	0	0	56000	0	56000	1	0
									P91374_RL15_CAEEL	rpl-15	3	3	970000	0.00417		H2KYJ5_H2KYJ5_CAEEL	mtch-1	MiTochondrial Carrier Homolog OS=Caenorhabditis elegans GN=mtch-1 PE=1 SV=1	37.4	0	0	1	1	0	260000	260000	0	1
									G5EGL2_G5EGL2_CAEEL	CELE_T28D6.6	3	3	170000	0.000714		Q86NE1_Q86NE1_CAEEL	asp-2	ASpartyl Protease OS=Caenorhabditis elegans GN=asp-2 PE=1 SV=1	68.51	0	0	1	1	0	100000	100000	0	1
									Q18212_DX39B_CAEEL	hel-1	3	3	930000	0.00396		H2L0E6_H2L0E6_CAEEL	mct-4	MonoCarboxylate Transporter family OS=Caenorhabditis elegans GN=mct-4 PE=1 SV=1	84.86	0	0	1	1	0	59000	59000	0	1
									P49181_RL36_CAEEL	rpl-36	3	3	1100000	0.00473		O18015_O18015_CAEEL	grl-7	GRound-Like (Grd related) OS=Caenorhabditis elegans GN=grl-7 PE=1 SV=1	36.41	0	0	1	1	0	38000	38000	0	1
									G5EFM7_G5EFM7_CAEEL	CELE_F18C12.3	3	3	210000	0.000883		G5EFD6_G5EFD6_CAEEL	frm-1	FERM domain (Protein4.1-ezrin-radixin-moesin) family OS=Caenorhabditis elegans GN=frm-1 PE=1 SV=1	72.1	0	0	1	1	0	69000	69000	0	1
									Q20719_NDUV2_CAEEL	F53F4.10	3	3	200000	0.000862		Q18803_ATPL2_CAEEL	asg-2	Probable ATP synthase subunit g 2, mitochondrial OS=Caenorhabditis elegans GN=asg-2 PE=3 SV=1	14.82	0	0	1	1	0	240000	240000	0	1
									O01868_RL24_CAEEL	rpl-24.1	3	3	1300000	0.00575		Q09289_ADRM1_CAEEL	C56G2.7	Proteasomal ubiquitin receptor ADRM1 homolog OS=Caenorhabditis elegans GN=C56G2.7 PE=3 SV=2	39.75	0	0	1	1	0	8800	8800	0	1
									Q27249_TPM3_CAEEL	lev-11	3	3	840000	0.0036		Q9GNP5_Q9GNP5_CAEEL	lec-4	Galectin OS=Caenorhabditis elegans GN=lec-4 PE=2 SV=1	32.37	0	0	1	1	0	70000	70000	0	1
									Q20206_Q20206_CAEEL	rps-11	3	3	560000	0.00237		Q9NAM1_Q9NAM1_CAEEL	CELE_Y105C5B.20	Uncharacterized protein OS=Caenorhabditis elegans GN=CELE_Y105C5B.20 PE=4 SV=1	25.65	0	0	1	1	0	58000	58000	0	1
									P91914_RL27_CAEEL	rpl-27	3	3	860000	0.00366		O44411_NOG1_CAEEL	nog-1	Nucleolar GTP-binding protein 1 OS=Caenorhabditis elegans GN=nog-1 PE=1 SV=1	78.44	0	0	1	1	0	77000	77000	0	1
									G5EFG1_G5EFG1_CAEEL	alp-1	3	3	250000	0.00107		Q21253_GELS1_CAEEL	gsnl-1	Gelsolin-like protein 1 OS=Caenorhabditis elegans GN=gsnl-1 PE=1 SV=1	54.56	0	0	1	1	0	2300000	2300000	0	1
									P46562_AL7A1_CAEEL	alh-9	2	3	140000	0.000602		P34462_VATD_CAEEL	vha-14	V-type proton ATPase subunit D OS=Caenorhabditis elegans GN=vha-14 PE=3 SV=1	28.77	0	0	1	1	0	28000	28000	0	1
									G5EFR6_G5EFR6_CAEEL	mca-1	2	2	230000	0.000984		O02158_O02158_CAEEL	CELE_T09B4.8	Uncharacterized protein OS=Caenorhabditis elegans GN=CELE_T09B4.8 PE=1 SV=3	48.61	0	0	1	1	0	53000	53000	0	1
									O45499_RS26_CAEEL	rps-26	2	2	1300000	0.00547		Q19555_SCC3_CAEEL	scc-3	Cohesin subunit scc-3 OS=Caenorhabditis elegans GN=scc-3 PE=1 SV=1	124.7	0	0	1	1	0	33000	33000	0	1
									O01504_RLA2_CAEEL	rpa-2	2	2	440000	0.00189		Q22253_Q22253_CAEEL	rpn-9	Proteasome Regulatory Particle, Non-ATPase-like OS=Caenorhabditis elegans GN=rpn-9 PE=1 SV=1	44.13	0	0	1	1	0	47000	47000	0	1
									P48162_R23A1_CAEEL	rpl-25.1	2	2	1300000	0.00545		Q960A0_YS9A_CAEEL	B0244.10	Putative G-protein coupled receptor B0244.10 OS=Caenorhabditis elegans GN=B0244.10 PE=3 SV=2	65.53	0	0	1	1	0	850000	850000	0	1
									Q21473_Q21473_CAEEL	aqp-7	2	2	300000	0.00127		Q09583_PSA3_CAEEL	pas-7	Proteasome subunit alpha type-3 OS=Caenorhabditis elegans GN=pas-7 PE=1 SV=3	27.73	0	0	1	1	0	52000	52000	0	1
									Q9XVE9_Q9XVE9_CAEEL	rpl-14	2	2	2100000	0.00913		P90757_P90757_CAEEL	che-11	Uncharacterized protein OS=Caenorhabditis elegans GN=che-11 PE=4 SV=5	162.37	0	0	1	1	0	1800000	1800000	0	1
									Q95005_PSA7_CAEEL	pas-4	2	2	160000	0.000666		P52015_CYP7_CAEEL	cyn-7	Peptidyl-prolyl cis-trans isomerase 7 OS=Caenorhabditis elegans GN=cyn-7 PE=1 SV=2	18.39	0	0	1	1	0	170000	170000	0	1
									Q23571_ODB2_CAEEL	ZK669.4	2	2	270000	0.00114		Q8IG19_Q8IG19_CAEEL	alh-1	ALdehyde deHydrogenase OS=Caenorhabditis elegans GN=alh-1 PE=1 SV=1	45.56	0	0	1	1	0	140000	140000	0	1
									Q95Y04_RS28_CAEEL	rps-28	2	2	960000	0.00411		Q9N362_Q9N362_CAEEL	CELE_Y55F3AM.13	Uncharacterized protein OS=Caenorhabditis elegans GN=CELE_Y55F3AM.13 PE=1 SV=1	38.43	0	0	1	1	0	88000	88000	0	1
									Q1XFY9_Q1XFY9_CAEEL	rps-24	2	2	1000000	0.00446		Q18559_Q18559_CAEEL	C41A3.1	Uncharacterized protein OS=Caenorhabditis elegans GN=C41A3.1 PE=1 SV=2	864.44	1	1	0	0	630000	0	630000	1	0
									Q27511_H2AV_CAEEL	htz-1	2	2	2300000	0.00968		Q22192_Q22192_CAEEL	ttr-14	TransThyretin-Related family domain OS=Caenorhabditis elegans GN=ttr-14 PE=1 SV=1	48.9	0	0	1	1	0	210000	210000	0	1
									G5EEI4_G5EEI4_CAEEL	asp-1	2	2	100000	0.000433		Q9N3I1_Q9N3I1_CAEEL	CELE_Y51H7C.13	Uncharacterized protein OS=Caenorhabditis elegans GN=CELE_Y51H7C.13 PE=1 SV=2	36.07	0	0	1	1	0	100000	100000	0	1
									H2KYS2_H2KYS2_CAEEL	C14F11.4	2	2	500000	0.00213		H2KZ03_H2KZ03_CAEEL	srt-28	Serpentine Receptor, class T OS=Caenorhabditis elegans GN=srt-28 PE=4 SV=1	37.55	1	1	0	0	40000	0	40000	1	0
									P49041_RS5_CAEEL	rps-5	2	2	140000	0.000601		O76367_O76367_CAEEL	CELE_F29C4.2	Uncharacterized protein OS=Caenorhabditis elegans GN=CELE_F29C4.2 PE=1 SV=1	10.21	0	0	1	1	0	94000	94000	0	1
									O18650_RS19_CAEEL	rps-19	2	2	630000	0.00269		C5NU64_C5NU64_CAEEL	CELE_Y34B4A.8	Uncharacterized protein OS=Caenorhabditis elegans GN=CELE_Y34B4A.8 PE=1 SV=1	73.3	0	0	1	1	0	90000	90000	0	1
									Q11117_LMP1_CAEEL	lmp-1	2	2	230000	0.000999		Q22347_ACADM_CAEEL	acdh-10	Probable medium-chain specific acyl-CoA dehydrogenase 10, mitochondrial OS=Caenorhabditis elegans GN=acdh-10 PE=2 SV=1	44.79	0	0	1	1	0	23000	23000	0	1
									Q86S76_Q86S76_CAEEL	nuo-5	2	2	450000	0.00191		Q9XVR8_NOP10_CAEEL	nola-3	Putative H/ACA ribonucleoprotein complex subunit 3 OS=Caenorhabditis elegans GN=nola-3 PE=3 SV=2	7.53	0	0	1	1	0	76000	76000	0	1
									P48727_GLC7B_CAEEL	gsp-2	2	2	160000	0.000666		A0A061ACL3_A0A061ACL3_CAEEL	cars-1	Cysteinyl Amino-acyl tRNA Synthetase OS=Caenorhabditis elegans GN=cars-1 PE=1 SV=1	87.14	0	0	1	1	0	64000	64000	0	1
									D0PV95_D0PV95_CAEEL	laf-1	2	2	180000	0.000762		Q09237_YQ83_CAEEL	C18H9.3/C18H9.2	GYF domain-containing protein C18H9.3 OS=Caenorhabditis elegans GN=C18H9.3/C18H9.2 PE=3 SV=3	113.42	0	0	1	1	0	120000	120000	0	1
									A8WIR1_A8WIR1_CAEEL	rps-22	2	2	1000000	0.00437		O62432_O62432_CAEEL	dpy-4	DumPY: shorter than wild-type OS=Caenorhabditis elegans GN=dpy-4 PE=1 SV=1	28.76	0	0	1	1	0	790000	790000	0	1
									P52713_MMSA_CAEEL	alh-8	2	2	330000	0.00143		Q19967_SC61G_CAEEL	emo-1	Protein transport protein Sec61 subunit gamma OS=Caenorhabditis elegans GN=emo-1 PE=2 SV=1	7.76	0	0	1	1	0	120000	120000	0	1
									O44512_O44512_CAEEL	isp-1	2	2	270000	0.00116		O16368_PRS4_CAEEL	rpt-2	Probable 26S protease regulatory subunit 4 OS=Caenorhabditis elegans GN=rpt-2 PE=3 SV=1	49.69	0	0	1	1	0	89000	89000	0	1
									Q27GU1_Q27GU1_CAEEL	csr-1	2	2	180000	0.000749		Q21284_Q21284_CAEEL	CELE_K07E3.4	Uncharacterized protein OS=Caenorhabditis elegans GN=CELE_K07E3.4 PE=1 SV=2	68.97	0	0	1	1	0	48000	48000	0	1
									Q22021_ATPK_CAEEL	R53.4	2	2	310000	0.00132		P34685_CAPZA_CAEEL	cap-1	F-actin-capping protein subunit alpha OS=Caenorhabditis elegans GN=cap-1 PE=2 SV=1	32.16	0	0	1	1	0	48000	48000	0	1
									P34559_ECHM_CAEEL	ech-6	2	2	300000	0.00127		Q8IG50_Q8IG50_CAEEL	tiar-1	TIA-1/TIAL RNA binding protein homolog OS=Caenorhabditis elegans GN=tiar-1 PE=1 SV=1	33.85	0	0	1	1	0	61000	61000	0	1
									Q20937_Q20937_CAEEL	let-711	2	2	180000	0.000761		K8ESM2_K8ESM2_CAEEL	CELE_Y16B4A.2	Carboxypeptidase OS=Caenorhabditis elegans GN=CELE_Y16B4A.2 PE=1 SV=1	240.28	0	0	1	1	0	68000	68000	0	1
									Q94392_NSF_CAEEL	nsf-1	2	2	390000	0.00165		Q22169_SSRB_CAEEL	trap-2	Translocon-associated protein subunit beta OS=Caenorhabditis elegans GN=trap-2 PE=1 SV=1	21.55	0	0	1	1	0	110000	110000	0	1
									Q9XU13_Q9XU13_CAEEL	sca-1	2	2	990000	0.00422		O01598_O01598_CAEEL	let-355	Uncharacterized protein OS=Caenorhabditis elegans GN=let-355 PE=1 SV=3	96.45	0	0	1	1	0	40000	40000	0	1
									Q18947_Q18947_CAEEL	CELE_D1054.11	1	2	18000	7.89e-05		Q9U2F2_Q9U2F2_CAEEL	cpt-1	Carnitine Palmitoyl Transferase OS=Caenorhabditis elegans GN=cpt-1 PE=1 SV=3	89.31	0	0	1	1	0	110000	110000	0	1
									O16929_O16929_CAEEL	symk-1	1	1	34000	0.000147		O17607_RUVB1_CAEEL	ruvb-1	RuvB-like 1 OS=Caenorhabditis elegans GN=ruvb-1 PE=1 SV=2	52.48	0	0	1	1	0	57000	57000	0	1
									Q18943_Q18943_CAEEL	CELE_D1054.10	1	1	170000	0.000727		Q09622_PUF12_CAEEL	puf-12	Pumilio domain-containing protein 12 OS=Caenorhabditis elegans GN=puf-12 PE=3 SV=1	86.9	0	0	1	1	0	68000	68000	0	1
									P91156_P91156_CAEEL	acin-1	1	1	16000	6.95e-05		Q09931_UBPY_CAEEL	K02C4.3	Probable ubiquitin carboxyl-terminal hydrolase K02C4.3 OS=Caenorhabditis elegans GN=K02C4.3 PE=3 SV=3	144.8	0	0	1	1	0	18000	18000	0	1
									P18833_COL8_CAEEL	col-8	1	1	1400000	0.00608		Q21446_LIN14_CAEEL	lin-14	Protein lin-14 OS=Caenorhabditis elegans GN=lin-14 PE=1 SV=1	59.31	1	1	0	0	37000	0	37000	1	0
									O17218_O17218_CAEEL	rps-22	1	1	110000	0.000458		A0A0K3AVF2_A0A0K3AVF2_CAEEL	dod-19	Downstream Of DAF-16 (Regulated by DAF-16) OS=Caenorhabditis elegans GN=dod-19 PE=1 SV=1	27.57	0	0	1	1	0	120000	120000	0	1
									Q8MXR6_Q8MXR6_CAEEL	sqd-1	1	1	200000	0.000848		Q9GZH5_Q9GZH5_CAEEL	rpn-1	Proteasome Regulatory Particle, Non-ATPase-like OS=Caenorhabditis elegans GN=rpn-1 PE=1 SV=1	107.31	0	0	1	1	0	54000	54000	0	1
									Q9N2V9_PDE6_CAEEL	pde-6	1	1	57000	0.000245		Q9GRY9_Q9GRY9_CAEEL	CELE_Y59A8B.10	Uncharacterized protein OS=Caenorhabditis elegans GN=CELE_Y59A8B.10 PE=1 SV=1	42.09	0	0	1	1	0	71000	71000	0	1
									Q9TYW1_Q9TYW1_CAEEL	vha-19	1	1	250000	0.00106		N1NV09_N1NV09_CAEEL	kcc-1	K+/Cl-Cotransporter OS=Caenorhabditis elegans GN=kcc-1 PE=1 SV=1	122.08	0	0	1	1	0	30000	30000	0	1
									Q20647_R23A2_CAEEL	rpl-25.2	1	1	420000	0.0018		Q22515_Q22515_CAEEL	CELE_T14G8.3	Uncharacterized protein OS=Caenorhabditis elegans GN=CELE_T14G8.3 PE=1 SV=2	104.61	0	0	1	1	0	23000	23000	0	1
									P24894_COX2_CAEEL	cox-2	1	1	380000	0.00162		P09588_H2A_CAEEL	his-3	Histone H2A OS=Caenorhabditis elegans GN=his-3 PE=1 SV=2	13.4	0	0	1	1	0	900000	900000	0	1
									Q8I4M5_GLS1_CAEEL	gls-1	1	1	63000	0.000268		Q9XW83_Q9XW83_CAEEL	grl-15	GRound-Like (Grd related) OS=Caenorhabditis elegans GN=grl-15 PE=1 SV=1	18.26	0	0	1	1	0	43000	43000	0	1
									Q19877_RS23_CAEEL	rps-23	1	1	540000	0.00231		P34640_DDX55_CAEEL	ZK512.2	Probable ATP-dependent RNA helicase DDX55 homolog OS=Caenorhabditis elegans GN=ZK512.2 PE=3 SV=2	65.79	0	0	1	1	0	28000	28000	0	1
									O02328_EIF3C_CAEEL	eif-3.C	1	1	88000	0.000376		O44490_O44490_CAEEL	elks-1	Mammalian ELKS/CAST/ERC/Rab6 interacting protein homolog OS=Caenorhabditis elegans GN=elks-1 PE=1 SV=2	95.41	0	0	1	1	0	160000	160000	0	1
									P52819_RL22_CAEEL	rpl-22	1	1	1000000	0.00426		O01326_RNC_CAEEL	drsh-1	Ribonuclease 3 OS=Caenorhabditis elegans GN=drsh-1 PE=2 SV=2	125.25	0	0	1	1	0	760000	760000	0	1
									P34546_VATL2_CAEEL	vha-2	1	1	1000000	0.00433		Q17489_Q17489_CAEEL	unc-44	Uncharacterized protein OS=Caenorhabditis elegans GN=unc-44 PE=1 SV=2	34.17	0	0	1	1	0	37000	37000	0	1
									Q8MXT6_Q8MXT6_CAEEL	col-106	1	1	130000	0.00057		Q7JP80_Q7JP80_CAEEL	CELE_T13C2.6	Uncharacterized protein OS=Caenorhabditis elegans GN=CELE_T13C2.6 PE=1 SV=1	101.3	0	0	1	1	0	68000	68000	0	1
									O62213_O62213_CAEEL	cey-1	1	1	90000	0.000386		Q9U3P5_Q9U3P5_CAEEL	tram-1	Translocating chain-associated membrane protein OS=Caenorhabditis elegans GN=tram-1 PE=1 SV=1	42.39	0	0	1	1	0	140000	140000	0	1
									O44509_O44509_CAEEL	CELE_F42G8.10	1	1	110000	0.000479		Q09285_AKAP1_CAEEL	akap-1	KH domain-containing protein akap-1 OS=Caenorhabditis elegans GN=akap-1 PE=3 SV=2	96.37	0	0	1	1	0	71000	71000	0	1
									G5EFE3_G5EFE3_CAEEL	CELE_H03A11.2	1	1	170000	0.000733		G5ECP9_G5ECP9_CAEEL	vab-10	Uncharacterized protein OS=Caenorhabditis elegans GN=vab-10 PE=1 SV=1	388.02	0	0	1	1	0	250000	250000	0	1
									Q17350_Q17350_CAEEL		1	1	350000	0.00151		O02141_O02141_CAEEL	C46G7.2	Uncharacterized protein OS=Caenorhabditis elegans GN=C46G7.2 PE=1 SV=1	30	0	0	1	1	0	62000	62000	0	1
									P49196_RS12_CAEEL	rps-12	1	1	500000	0.00215		G5EFX8_G5EFX8_CAEEL	ntl-3	NOT-Like (Yeast CCR4/NOT complex component) OS=Caenorhabditis elegans GN=ntl-3 PE=1 SV=1	78.23	0	0	1	1	0	88000	88000	0	1
									Q9GZE9_Q9GZE9_CAEEL	ldp-1	1	1	120000	0.000509		Q93235_AT1B1_CAEEL	nkb-1	Sodium/potassium-transporting ATPase subunit beta-1 OS=Caenorhabditis elegans GN=nkb-1 PE=1 SV=1	36.65	0	0	1	1	0	56000	56000	0	1
									O61201_O61201_CAEEL	CELE_F39C12.1	1	1	65000	0.000277		Q6EZG8_Q6EZG8_CAEEL	CELE_ZK6.11	Uncharacterized protein OS=Caenorhabditis elegans GN=CELE_ZK6.11 PE=1 SV=1	42.41	0	0	1	1	0	84000	84000	0	1
									Q9N533_Q9N533_CAEEL	CELE_Y32H12A.8	1	1	65000	0.000277		Q95Y15_Q95Y15_CAEEL	npp-8	Nuclear Pore complex Protein OS=Caenorhabditis elegans GN=npp-8 PE=1 SV=4	134.54	0	0	1	1	0	62000	62000	0	1
									Q94271_Q94271_CAEEL	asp-14	1	1	96000	0.000408		Q23424_FZO1_CAEEL	fzo-1	Transmembrane GTPase fzo-1 OS=Caenorhabditis elegans GN=fzo-1 PE=3 SV=1	87.41	0	0	1	1	0	43000	43000	0	1
									O62228_O62228_CAEEL	CELE_F35E2.8	1	1	190000	0.000814		Q93549_Q93549_CAEEL	CELE_F21G4.5	Uncharacterized protein OS=Caenorhabditis elegans GN=CELE_F21G4.5 PE=4 SV=1	37.98	0	0	1	1	0	170000	170000	0	1
																O01806_O01806_CAEEL	C44E4.4	Uncharacterized protein OS=Caenorhabditis elegans GN=C44E4.4 PE=1 SV=1	43.6	0	0	1	1	0	46000	46000	0	1
																K8ERV5_K8ERV5_CAEEL	tnt-4	TropoNin T OS=Caenorhabditis elegans GN=tnt-4 PE=1 SV=1	43.53	0	0	1	1	0	44000	44000	0	1
																Q09216_ERP1A_CAEEL	B0495.7	Putative endoplasmic reticulum metallopeptidase 1-A OS=Caenorhabditis elegans GN=B0495.7 PE=1 SV=2	102.06	0	0	1	1	0	190000	190000	0	1
																Q95XS2_Q95XS2_CAEEL	CELE_Y38F2AR.9	Uncharacterized protein OS=Caenorhabditis elegans GN=CELE_Y38F2AR.9 PE=1 SV=1	8.55	0	0	1	1	0	180000	180000	0	1
																Q8STE5_CED12_CAEEL	ced-12	Cell death abnormality protein 12 OS=Caenorhabditis elegans GN=ced-12 PE=1 SV=1	83.09	0	0	1	1	0	59000	59000	0	1
																Q22799_DYL1_CAEEL	dlc-1	Dynein light chain 1, cytoplasmic OS=Caenorhabditis elegans GN=dlc-1 PE=1 SV=1	10.34	0	0	1	1	0	54000	54000	0	1
																Q17802_CPG1_CAEEL	cpg-1	Chondroitin proteoglycan 1 OS=Caenorhabditis elegans GN=cpg-1 PE=1 SV=1	61.77	0	0	1	1	0	55000	55000	0	1
																Q53U87_Q53U87_CAEEL	sax-7	SAX-7 LONGFORM OS=Caenorhabditis elegans GN=sax-7 PE=1 SV=1	148.67	0	0	1	1	0	24000	24000	0	1
																D2Y8W4_D2Y8W4_CAEEL	C01B9.4	Uncharacterized protein OS=Caenorhabditis elegans GN=C01B9.4 PE=4 SV=1	5.93	0	0	1	1	0	4600000	4600000	0	1
																P34539_ATP5E_CAEEL	R05D3.6	Putative ATP synthase subunit epsilon, mitochondrial OS=Caenorhabditis elegans GN=R05D3.6 PE=3 SV=1	5.92	0	0	1	1	0	79000	79000	0	1
